# Supplementary material for: Bycatch survival of shortfin mako sharks (Isurus oxyrinchus) in the U.S. Atlantic pelagic longline fishery
Source: PLoS One. 2025 Sep 2;20(9):e0330999. doi: 10.1371/journal.pone.0330999 (PMC12404435; doi:10.1371/journal.pone.0330999)
Supplement: S1 File — Deployment dates, fates, and capture data recorded for all shortfin mako sharks tagged with pop-up archival tags on U.S. pelagic longline vessels in the Atlantic Ocean, 2022–2024. (CSV) [file pone.0330999.s001.csv]

Tag	Argos	Tag Type	Status	Date Deployed	pop_date	sex	fl_cm	Hook_location	Haulback_Condition	Release_condition	hook	leader_ft	leader_m	bait	sst_F	soak_time	num_hooks	depth_fathoms	note
L340-2825	198532	PSATLIFE	Deployed	4/12/2022	5/10/2022	UNK	150	Lower jaw	Slight Movement	Weak	N	2	0.6096	Squid	58.6	3.5	180	18	Surv
L340-2827	198534	PSATLIFE	Deployed	4/13/2022	5/11/2022	UNK	180	UNK	Active	Strong	N	3	0.9144	Squid	57.8	2	180	18	Surv
L340-2889	198544	PSATLIFE	Deployed	4/20/2022	5/17/2022	UNK	150	Lower jaw	Slight Movement	Strong	N	1	0.3048	mackerel/squid	64.9	9.5	400	31	Mortality
L340-2822	198529	PSATLIFE	Deployed	4/21/2022	5/19/2022	UNK	150	Lower jaw	Slight Movement	Strong	N	1	0.3048	mackerel/squid	66.4	9	425	31	Surv
L340-2824	198531	PSATLIFE	Deployed	4/22/2022	5/20/2022	UNK	150	Lower jaw	Active	Strong	N	1	0.3048	mackerel	57.8	2	300	21	Surv
L340-2817	198524	PSATLIFE	Deployed	4/23/2022	5/21/2022	UNK	210	UNK	Active	Strong	N	1	0.3048	mackerel	59	3.5	300	21	Mortality
L340-2820	198527	PSATLIFE	Deployed	4/30/2022	5/11/2022	UNK	150	Lower jaw	Slight Movement	Strong	N	2	0.6096	mackerel/squid/artificial	55.2	5	100	110	pre-mature detachment
L340-2898	198553	PSATLIFE	Deployed	4/30/2022	5/28/2022	UNK	150	In mouth	Slight Movement	Weak	N	1	0.3048	mackerel/squid/artificial	55.5	6.75	100	110	Surv
L340-2831	198537	PSATLIFE	Deployed	7/24/2022	8/2/2022	UNK	120	In mouth	Active	Strong	N	1.5	0.4572	Squid	76.5	11	245	22	pre-mature detachment
L340-2826	198533	PSATLIFE	Deployed	8/15/2022	9/12/2022														Surv
L340-2809	198517	PSATLIFE	Deployed	9/12/2022	10/9/2022	UNK	240	UNK	Active	Strong	N	3	0.9144	Squid	79.3	10.45	716	14	Surv
L340-2818	198525	PSATLIFE	Deployed	10/11/2022	11/8/2022	UNK	120	Lower jaw	Slight Movement	Strong	N	1	0.3048	Squid	79.8	2	480	18	Mortality
L340-2888	198543	PSATLIFE	Deployed	10/11/2022	11/8/2022	UNK	120	In mouth	Active	Strong	N	1	0.3048	Squid	79.1	2	480	18	Surv
L340-2823	198530	PSATLIFE	Deployed	10/12/2022	11/9/2022	UNK	120	UNK	Active	Strong	N	2	0.6096	Squid	74.9	17	210	15	Surv
L340-2897	198552	PSATLIFE	Deployed	10/12/2022	11/9/2022	UNK	120	In mouth	Active	Strong	N	1	0.3048	Squid	72.4	9.3	660	15	Surv
L340-2821	198528	PSATLIFE	Deployed	10/25/2022	NA														Unk
L340-2893	198548	PSATLIFE	Deployed	11/5/2022	12/2/2022	UNK	111.76	Jaw	Slight Movement	Weak	N	1	0.3048	Squid	67.9	12	480	82	Surv
L340-2900	198536	PSATLIFE	Deployed	11/6/2022	12/3/2022	UNK	150	Lower jaw	Active	Strong	N	2	0.6096	Squid	66.9	8	800	12	Surv
L340-2885	198540	PSATLIFE	Deployed	12/7/2022	1/4/2023	UNK		Jaw	Active	Strong	N	0	0	Squid	80.6	4	620	546	Surv
L340-2895	198550	PSATLIFE	Deployed	12/28/2022	1/18/2023	F	121.92	Jaw	Active	Strong	N	0	0	Squid	73.2	8	620	656	pre-mature detachment
L340-2902	198547	PSATLIFE	Deployed	12/29/2022	1/26/2023	UNK	213.36	Jaw	Active	Strong	N	0.5	0.1524	Squid	75.1	4	620	546	Surv
L340-2832	198538	PSATLIFE	Deployed	1/28/2023	2/23/2023	F	91	Jaw	Active	Strong	N	1	0.3048	Squid	74.6	5	620	328	pre-mature detachment
L340-2890	198545	PSATLIFE	Deployed	1/28/2023	2/25/2023	F	121	Jaw	Active	Strong	N	1	0.3048	Squid	74.28	4	620	328	Surv
L340-2887	198542	PSATLIFE	Deployed	2/14/2023	NA	UNK	152.4	Jaw	Active	Weak	N	1	0.3048	Squid	66	4	175	410	Unk
L330-3546	198505	PSATFLEX	Deployed	8/13/2023	9/9/2023	UNK	180	In mouth	Active	Strong	N	2.5	0.762	Squid	75.7	7.4	1190	15	Surv
L330-3564	198515	PSATFLEX	Deployed	8/15/2023	NA	UNK	180	upper jaw	Active	Strong	N	3	0.9144	Squid	75.6	8.2	1113	15	Unk
L330-3558	198510	PSATFLEX	Deployed	9/5/2023	10/2/2023	UNK	180	upper jaw	Active	Strong	N	3	0.9144	Squid	72.52	5	1200	21	Surv
L330-3557	198509	PSATFLEX	Deployed	10/6/2023	NA	F	140	Lower jaw	Slight Movement	Weak	Y	0	0	Squid	75.7	4.63	865	31	Unk
L330-3563	198514	PSATFLEX	Deployed	10/28/2023	11/10/2023	UNK	150	In mouth	Active	Strong	N	0.08	0.024384	Squid	70.2	6.1	560	21	pre-mature detachment
L330-3562	198512	PSATFLEX	Deployed	12/4/2023	1/1/2024	UNK	150	In mouth	Active	Strong	Y	0	0	Squid	59.1	4.28	800	21	Surv
L330-3547	198506	PSATFLEX	Deployed	5/5/2024	6/2/2024	UNK	270	In mouth	Active	Strong	N	0.5	0.1524	Squid	75	7	900	20	Surv
