# Supplementary material for: Bycatch survival of shortfin mako sharks (Isurus oxyrinchus) in the U.S. Atlantic pelagic longline fishery
Source: PLoS One. 2025 Sep 2;20(9):e0330999. doi: 10.1371/journal.pone.0330999 (PMC12404435; doi:10.1371/journal.pone.0330999)
Supplement: S2 File — Complete depth and temperature data from all pop-up archival tags deployed on shortfin mako sharks on U.S. pelagic longline vessels in the Atlantic Ocean during 2022–2024 that transmitted data. (CSV) [file pone.0330999.s002.csv]

Shark_ID	Date	External_Temp_[�C]	Pressure_[dBar]
198517	9/12/2022 18:44	25.72	1.5
198517	9/12/2022 18:49	25.72	2.5
198517	9/12/2022 18:54	25.72	2.5
198517	9/12/2022 18:59	25.47	6.5
198517	9/12/2022 19:04	25.72	1.5
198517	9/12/2022 19:09	25.47	8.5
198517	9/12/2022 19:14	25.47	6.5
198517	9/12/2022 19:19	25.47	9.5
198517	9/12/2022 18:44	25.72	1.5
198517	9/12/2022 18:49	25.72	2.5
198517	9/12/2022 18:54	25.72	2.5
198517	9/12/2022 18:59	25.47	6.5
198517	9/12/2022 19:04	25.72	1.5
198517	9/12/2022 19:09	25.47	8.5
198517	9/12/2022 19:14	25.47	6.5
198517	9/12/2022 19:19	25.47	9.5
198517	9/12/2022 19:24	25.21	23.5
198517	9/12/2022 19:29	17.85	73.5
198517	9/12/2022 19:34	17.34	76.5
198517	9/12/2022 19:39	17.59	74.5
198517	9/12/2022 19:44	17.85	69.5
198517	9/12/2022 19:49	17.85	65.5
198517	9/12/2022 19:54	17.85	64.5
198517	9/12/2022 19:59	17.85	67.5
198517	9/12/2022 19:24	25.21	23.5
198517	9/12/2022 19:29	17.85	73.5
198517	9/12/2022 19:34	17.34	76.5
198517	9/12/2022 19:39	17.59	74.5
198517	9/12/2022 19:44	17.85	69.5
198517	9/12/2022 19:49	17.85	65.5
198517	9/12/2022 19:54	17.85	64.5
198517	9/12/2022 19:59	17.85	67.5
198517	9/12/2022 20:04	17.85	65.5
198517	9/12/2022 20:09	17.85	63.5
198517	9/12/2022 20:04	17.85	65.5
198517	9/12/2022 20:09	17.85	63.5
198517	9/12/2022 20:14	17.85	65.5
198517	9/12/2022 20:19	17.85	62.5
198517	9/12/2022 20:24	17.85	62.5
198517	9/12/2022 20:29	17.85	62.5
198517	9/12/2022 20:34	17.85	62.5
198517	9/12/2022 20:39	17.85	61.5
198517	9/12/2022 20:44	17.85	64.5
198517	9/12/2022 20:49	17.85	62.5
198517	9/12/2022 20:54	18.61	58.5
198517	9/12/2022 20:59	18.61	57.5
198517	9/12/2022 21:04	18.61	59.5
198517	9/12/2022 21:09	18.35	59.5
198517	9/12/2022 21:14	18.1	59.5
198517	9/12/2022 21:19	21.4	39.5
198517	9/12/2022 22:04	12.77	124.5
198517	9/12/2022 22:09	12.51	127.5
198517	9/12/2022 22:14	12.51	130.5
198517	9/12/2022 22:19	12.51	128.5
198517	9/12/2022 22:24	12.26	126.5
198517	9/12/2022 22:29	12.77	125.5
198517	9/12/2022 22:34	12.26	135.5
198517	9/12/2022 22:39	12.51	129.5
198517	9/12/2022 22:04	12.77	124.5
198517	9/12/2022 22:09	12.51	127.5
198517	9/12/2022 22:14	12.51	130.5
198517	9/12/2022 22:19	12.51	128.5
198517	9/12/2022 22:24	12.26	126.5
198517	9/12/2022 22:29	12.77	125.5
198517	9/12/2022 22:34	12.26	135.5
198517	9/12/2022 22:39	12.51	129.5
198517	9/12/2022 22:04	12.77	124.5
198517	9/12/2022 22:09	12.51	127.5
198517	9/12/2022 22:14	12.51	130.5
198517	9/12/2022 22:19	12.51	128.5
198517	9/12/2022 22:24	12.26	126.5
198517	9/12/2022 22:29	12.77	125.5
198517	9/12/2022 22:34	12.26	135.5
198517	9/12/2022 22:39	12.51	129.5
198517	9/12/2022 22:44	16.07	83.5
198517	9/12/2022 22:49	13.53	113.5
198517	9/12/2022 22:54	13.02	120.5
198517	9/12/2022 22:59	13.02	117.5
198517	9/12/2022 23:04	13.02	120.5
198517	9/12/2022 23:09	13.02	114.5
198517	9/12/2022 23:14	13.78	99.5
198517	9/12/2022 23:19	14.04	99.5
198517	9/12/2022 22:44	16.07	83.5
198517	9/12/2022 22:49	13.53	113.5
198517	9/12/2022 22:54	13.02	120.5
198517	9/12/2022 22:59	13.02	117.5
198517	9/12/2022 23:04	13.02	120.5
198517	9/12/2022 23:09	13.02	114.5
198517	9/12/2022 23:14	13.78	99.5
198517	9/12/2022 23:19	14.04	99.5
198517	9/12/2022 23:24	21.4	40.5
198517	9/12/2022 23:29	24.96	-3.5
198517	9/12/2022 23:34	25.21	-2.5
198517	9/12/2022 23:39	25.21	22.5
198517	9/12/2022 23:44	23.43	37.5
198517	9/12/2022 23:49	24.7	30.5
198517	9/12/2022 23:54	25.47	10.5
198517	9/12/2022 23:59	22.67	40.5
198517	9/12/2022 23:24	21.4	40.5
198517	9/12/2022 23:29	24.96	-3.5
198517	9/12/2022 23:34	25.21	-2.5
198517	9/12/2022 23:39	25.21	22.5
198517	9/12/2022 23:44	23.43	37.5
198517	9/12/2022 23:49	24.7	30.5
198517	9/12/2022 23:54	25.47	10.5
198517	9/12/2022 23:59	22.67	40.5
198517	9/12/2022 23:24	21.4	40.5
198517	9/12/2022 23:29	24.96	-3.5
198517	9/12/2022 23:34	25.21	-2.5
198517	9/12/2022 23:39	25.21	22.5
198517	9/12/2022 23:44	23.43	37.5
198517	9/12/2022 23:49	24.7	30.5
198517	9/12/2022 23:54	25.47	10.5
198517	9/12/2022 23:59	22.67	40.5
198517	9/13/2022 0:04	25.21	23.5
198517	9/13/2022 0:09	25.21	16.5
198517	9/13/2022 0:14	24.2	35.5
198517	9/13/2022 0:19	23.18	35.5
198517	9/13/2022 0:24	24.45	33.5
198517	9/13/2022 0:29	25.21	12.5
198517	9/13/2022 0:34	21.91	44.5
198517	9/13/2022 0:39	25.21	23.5
198517	9/13/2022 0:04	25.21	23.5
198517	9/13/2022 0:09	25.21	16.5
198517	9/13/2022 0:14	24.2	35.5
198517	9/13/2022 0:19	23.18	35.5
198517	9/13/2022 0:24	24.45	33.5
198517	9/13/2022 0:29	25.21	12.5
198517	9/13/2022 0:34	21.91	44.5
198517	9/13/2022 0:39	25.21	23.5
198517	9/13/2022 0:44	24.96	33.5
198517	9/13/2022 0:49	19.37	54.5
198517	9/13/2022 0:54	25.21	4.5
198517	9/13/2022 0:59	25.21	15.5
198517	9/13/2022 1:04	22.42	43.5
198517	9/13/2022 1:09	21.4	45.5
198517	9/13/2022 1:14	23.94	32.5
198517	9/13/2022 1:19	24.96	30.5
198517	9/13/2022 0:44	24.96	33.5
198517	9/13/2022 0:49	19.37	54.5
198517	9/13/2022 0:54	25.21	4.5
198517	9/13/2022 0:59	25.21	15.5
198517	9/13/2022 1:04	22.42	43.5
198517	9/13/2022 1:09	21.4	45.5
198517	9/13/2022 1:14	23.94	32.5
198517	9/13/2022 1:19	24.96	30.5
198517	9/13/2022 1:24	18.35	61.5
198517	9/13/2022 1:29	18.1	56.5
198517	9/13/2022 1:34	18.1	57.5
198517	9/13/2022 1:39	21.91	38.5
198517	9/13/2022 1:44	20.39	46.5
198517	9/13/2022 1:49	18.61	54.5
198517	9/13/2022 1:54	20.39	45.5
198517	9/13/2022 1:59	19.62	53.5
198517	9/13/2022 1:24	18.35	61.5
198517	9/13/2022 1:29	18.1	56.5
198517	9/13/2022 1:34	18.1	57.5
198517	9/13/2022 1:39	21.91	38.5
198517	9/13/2022 1:44	20.39	46.5
198517	9/13/2022 1:49	18.61	54.5
198517	9/13/2022 1:54	20.39	45.5
198517	9/13/2022 1:59	19.62	53.5
198517	9/13/2022 1:24	18.35	61.5
198517	9/13/2022 1:29	18.1	56.5
198517	9/13/2022 1:34	18.1	57.5
198517	9/13/2022 1:39	21.91	38.5
198517	9/13/2022 1:44	20.39	46.5
198517	9/13/2022 1:49	18.61	54.5
198517	9/13/2022 1:54	20.39	45.5
198517	9/13/2022 1:59	19.62	53.5
198517	9/13/2022 2:04	20.13	50.5
198517	9/13/2022 2:09	19.12	55.5
198517	9/13/2022 2:04	20.13	50.5
198517	9/13/2022 2:09	19.12	55.5
198517	9/13/2022 2:04	20.13	50.5
198517	9/13/2022 2:09	19.12	55.5
198517	9/13/2022 2:14	21.15	43.5
198517	9/13/2022 2:19	24.96	20.5
198517	9/13/2022 2:24	21.15	47.5
198517	9/13/2022 2:29	20.13	53.5
198517	9/13/2022 2:34	19.88	53.5
198517	9/13/2022 2:39	20.39	48.5
198517	9/13/2022 2:04	20.13	50.5
198517	9/13/2022 2:09	19.12	55.5
198517	9/13/2022 2:14	21.15	43.5
198517	9/13/2022 2:19	24.96	20.5
198517	9/13/2022 2:24	21.15	47.5
198517	9/13/2022 2:29	20.13	53.5
198517	9/13/2022 2:34	19.88	53.5
198517	9/13/2022 2:39	20.39	48.5
198517	9/13/2022 2:44	20.64	45.5
198517	9/13/2022 2:49	18.86	63.5
198517	9/13/2022 2:54	17.85	65.5
198517	9/13/2022 2:59	17.08	70.5
198517	9/13/2022 3:04	16.83	75.5
198517	9/13/2022 3:09	16.83	69.5
198517	9/13/2022 3:14	16.83	66.5
198517	9/13/2022 3:19	17.08	68.5
198517	9/13/2022 2:44	20.64	45.5
198517	9/13/2022 2:49	18.86	63.5
198517	9/13/2022 2:54	17.85	65.5
198517	9/13/2022 2:59	17.08	70.5
198517	9/13/2022 3:04	16.83	75.5
198517	9/13/2022 3:09	16.83	69.5
198517	9/13/2022 3:14	16.83	66.5
198517	9/13/2022 3:19	17.08	68.5
198517	9/13/2022 2:44	20.64	45.5
198517	9/13/2022 2:49	18.86	63.5
198517	9/13/2022 2:54	17.85	65.5
198517	9/13/2022 2:59	17.08	70.5
198517	9/13/2022 3:04	16.83	75.5
198517	9/13/2022 3:09	16.83	69.5
198517	9/13/2022 3:14	16.83	66.5
198517	9/13/2022 3:19	17.08	68.5
198517	9/13/2022 3:24	16.83	70.5
198517	9/13/2022 3:29	16.83	72.5
198517	9/13/2022 3:34	16.58	72.5
198517	9/13/2022 3:39	17.34	64.5
198517	9/13/2022 3:44	17.34	66.5
198517	9/13/2022 3:49	16.83	69.5
198517	9/13/2022 3:54	16.83	69.5
198517	9/13/2022 3:59	16.83	69.5
198517	9/13/2022 3:24	16.83	70.5
198517	9/13/2022 3:29	16.83	72.5
198517	9/13/2022 3:34	16.58	72.5
198517	9/13/2022 3:39	17.34	64.5
198517	9/13/2022 3:44	17.34	66.5
198517	9/13/2022 3:49	16.83	69.5
198517	9/13/2022 3:54	16.83	69.5
198517	9/13/2022 3:59	16.83	69.5
198517	9/13/2022 3:24	16.83	70.5
198517	9/13/2022 3:29	16.83	72.5
198517	9/13/2022 3:34	16.58	72.5
198517	9/13/2022 3:39	17.34	64.5
198517	9/13/2022 3:44	17.34	66.5
198517	9/13/2022 3:49	16.83	69.5
198517	9/13/2022 3:54	16.83	69.5
198517	9/13/2022 3:59	16.83	69.5
198517	9/13/2022 4:04	17.08	67.5
198517	9/13/2022 4:09	16.83	69.5
198517	9/13/2022 4:14	16.58	79.5
198517	9/13/2022 4:19	15.81	82.5
198517	9/13/2022 4:24	16.58	71.5
198517	9/13/2022 4:29	17.59	61.5
198517	9/13/2022 4:34	18.35	58.5
198517	9/13/2022 4:39	18.1	60.5
198517	9/13/2022 4:04	17.08	67.5
198517	9/13/2022 4:09	16.83	69.5
198517	9/13/2022 4:14	16.58	79.5
198517	9/13/2022 4:19	15.81	82.5
198517	9/13/2022 4:24	16.58	71.5
198517	9/13/2022 4:29	17.59	61.5
198517	9/13/2022 4:34	18.35	58.5
198517	9/13/2022 4:39	18.1	60.5
198517	9/13/2022 4:44	18.1	63.5
198517	9/13/2022 4:49	19.37	54.5
198517	9/13/2022 4:54	19.62	52.5
198517	9/13/2022 4:59	24.96	16.5
198517	9/13/2022 5:04	25.21	-0.5
198517	9/13/2022 5:09	25.47	-0.5
198517	9/13/2022 5:14	25.47	1.5
198517	9/13/2022 5:19	25.47	1.5
198517	9/13/2022 4:44	18.1	63.5
198517	9/13/2022 4:49	19.37	54.5
198517	9/13/2022 4:54	19.62	52.5
198517	9/13/2022 4:59	24.96	16.5
198517	9/13/2022 5:04	25.21	-0.5
198517	9/13/2022 5:09	25.47	-0.5
198517	9/13/2022 5:14	25.47	1.5
198517	9/13/2022 5:19	25.47	1.5
198517	9/13/2022 5:24	25.21	28.5
198517	9/13/2022 5:29	20.13	52.5
198517	9/13/2022 5:34	18.35	65.5
198517	9/13/2022 5:39	18.1	66.5
198517	9/13/2022 5:44	17.85	63.5
198517	9/13/2022 5:49	17.85	63.5
198517	9/13/2022 5:54	18.61	56.5
198517	9/13/2022 5:59	19.37	54.5
198517	9/13/2022 5:24	25.21	28.5
198517	9/13/2022 5:29	20.13	52.5
198517	9/13/2022 5:34	18.35	65.5
198517	9/13/2022 5:39	18.1	66.5
198517	9/13/2022 5:44	17.85	63.5
198517	9/13/2022 5:49	17.85	63.5
198517	9/13/2022 5:54	18.61	56.5
198517	9/13/2022 5:59	19.37	54.5
198517	9/13/2022 5:24	25.21	28.5
198517	9/13/2022 5:29	20.13	52.5
198517	9/13/2022 5:34	18.35	65.5
198517	9/13/2022 5:39	18.1	66.5
198517	9/13/2022 5:44	17.85	63.5
198517	9/13/2022 5:49	17.85	63.5
198517	9/13/2022 5:54	18.61	56.5
198517	9/13/2022 5:59	19.37	54.5
198517	9/13/2022 5:24	25.21	28.5
198517	9/13/2022 5:29	20.13	52.5
198517	9/13/2022 5:34	18.35	65.5
198517	9/13/2022 5:39	18.1	66.5
198517	9/13/2022 5:44	17.85	63.5
198517	9/13/2022 5:49	17.85	63.5
198517	9/13/2022 5:54	18.61	56.5
198517	9/13/2022 5:59	19.37	54.5
198517	9/13/2022 6:04	24.7	24.5
198517	9/13/2022 6:09	25.21	6.5
198517	9/13/2022 6:14	25.47	-0.5
198517	9/13/2022 6:19	25.21	10.5
198517	9/13/2022 6:24	25.21	22.5
198517	9/13/2022 6:29	25.21	28.5
198517	9/13/2022 6:34	19.62	60.5
198517	9/13/2022 6:39	18.86	60.5
198517	9/13/2022 6:04	24.7	24.5
198517	9/13/2022 6:09	25.21	6.5
198517	9/13/2022 6:14	25.47	-0.5
198517	9/13/2022 6:19	25.21	10.5
198517	9/13/2022 6:24	25.21	22.5
198517	9/13/2022 6:29	25.21	28.5
198517	9/13/2022 6:34	19.62	60.5
198517	9/13/2022 6:39	18.86	60.5
198517	9/13/2022 6:04	24.7	24.5
198517	9/13/2022 6:09	25.21	6.5
198517	9/13/2022 6:14	25.47	-0.5
198517	9/13/2022 6:19	25.21	10.5
198517	9/13/2022 6:24	25.21	22.5
198517	9/13/2022 6:29	25.21	28.5
198517	9/13/2022 6:34	19.62	60.5
198517	9/13/2022 6:39	18.86	60.5
198517	9/13/2022 6:44	18.61	60.5
198517	9/13/2022 6:49	18.86	60.5
198517	9/13/2022 6:54	19.12	54.5
198517	9/13/2022 6:59	18.86	56.5
198517	9/13/2022 7:04	19.12	58.5
198517	9/13/2022 7:09	24.7	30.5
198517	9/13/2022 7:14	24.96	13.5
198517	9/13/2022 7:19	25.21	20.5
198517	9/13/2022 6:44	18.61	60.5
198517	9/13/2022 6:49	18.86	60.5
198517	9/13/2022 6:54	19.12	54.5
198517	9/13/2022 6:59	18.86	56.5
198517	9/13/2022 7:04	19.12	58.5
198517	9/13/2022 7:09	24.7	30.5
198517	9/13/2022 7:14	24.96	13.5
198517	9/13/2022 7:19	25.21	20.5
198517	9/13/2022 6:44	18.61	60.5
198517	9/13/2022 6:49	18.86	60.5
198517	9/13/2022 6:54	19.12	54.5
198517	9/13/2022 6:59	18.86	56.5
198517	9/13/2022 7:04	19.12	58.5
198517	9/13/2022 7:09	24.7	30.5
198517	9/13/2022 7:14	24.96	13.5
198517	9/13/2022 7:19	25.21	20.5
198517	9/13/2022 6:44	18.61	60.5
198517	9/13/2022 6:49	18.86	60.5
198517	9/13/2022 6:54	19.12	54.5
198517	9/13/2022 6:59	18.86	56.5
198517	9/13/2022 7:04	19.12	58.5
198517	9/13/2022 7:09	24.7	30.5
198517	9/13/2022 7:14	24.96	13.5
198517	9/13/2022 7:19	25.21	20.5
198517	9/13/2022 7:24	25.47	0.5
198517	9/13/2022 7:29	25.47	2.5
198517	9/13/2022 7:34	25.47	1.5
198517	9/13/2022 7:39	25.47	1.5
198517	9/13/2022 7:44	25.47	7.5
198517	9/13/2022 7:49	24.7	35.5
198517	9/13/2022 7:54	18.86	57.5
198517	9/13/2022 7:59	18.61	57.5
198517	9/13/2022 7:24	25.47	0.5
198517	9/13/2022 7:29	25.47	2.5
198517	9/13/2022 7:34	25.47	1.5
198517	9/13/2022 7:39	25.47	1.5
198517	9/13/2022 7:44	25.47	7.5
198517	9/13/2022 7:49	24.7	35.5
198517	9/13/2022 7:54	18.86	57.5
198517	9/13/2022 7:59	18.61	57.5
198517	9/13/2022 7:24	25.47	0.5
198517	9/13/2022 7:29	25.47	2.5
198517	9/13/2022 7:34	25.47	1.5
198517	9/13/2022 7:39	25.47	1.5
198517	9/13/2022 7:44	25.47	7.5
198517	9/13/2022 7:49	24.7	35.5
198517	9/13/2022 7:54	18.86	57.5
198517	9/13/2022 7:59	18.61	57.5
198517	9/13/2022 8:04	18.1	60.5
198517	9/13/2022 8:09	18.35	60.5
198517	9/13/2022 8:14	18.86	52.5
198517	9/13/2022 8:19	19.12	51.5
198517	9/13/2022 8:24	18.86	51.5
198517	9/13/2022 8:29	19.12	49.5
198517	9/13/2022 8:34	19.12	50.5
198517	9/13/2022 8:39	19.37	50.5
198517	9/13/2022 8:04	18.1	60.5
198517	9/13/2022 8:09	18.35	60.5
198517	9/13/2022 8:14	18.86	52.5
198517	9/13/2022 8:19	19.12	51.5
198517	9/13/2022 8:24	18.86	51.5
198517	9/13/2022 8:29	19.12	49.5
198517	9/13/2022 8:34	19.12	50.5
198517	9/13/2022 8:39	19.37	50.5
198517	9/13/2022 8:04	18.1	60.5
198517	9/13/2022 8:09	18.35	60.5
198517	9/13/2022 8:44	19.37	53.5
198517	9/13/2022 8:49	19.37	52.5
198517	9/13/2022 8:54	19.12	49.5
198517	9/13/2022 8:59	19.12	50.5
198517	9/13/2022 9:04	18.86	48.5
198517	9/13/2022 9:09	24.45	19.5
198517	9/13/2022 9:14	24.7	13.5
198517	9/13/2022 9:19	24.96	-0.5
198517	9/13/2022 8:44	19.37	53.5
198517	9/13/2022 8:49	19.37	52.5
198517	9/13/2022 8:54	19.12	49.5
198517	9/13/2022 8:59	19.12	50.5
198517	9/13/2022 9:04	18.86	48.5
198517	9/13/2022 9:09	24.45	19.5
198517	9/13/2022 9:14	24.7	13.5
198517	9/13/2022 9:19	24.96	-0.5
198517	9/13/2022 9:24	24.96	0.5
198517	9/13/2022 9:29	24.96	0.5
198517	9/13/2022 9:34	25.21	1.5
198517	9/13/2022 9:39	25.21	8.5
198517	9/13/2022 9:44	24.7	29.5
198517	9/13/2022 9:49	18.86	57.5
198517	9/13/2022 9:54	18.61	60.5
198517	9/13/2022 9:59	18.35	53.5
198517	9/13/2022 9:24	24.96	0.5
198517	9/13/2022 9:29	24.96	0.5
198517	9/13/2022 9:34	25.21	1.5
198517	9/13/2022 9:39	25.21	8.5
198517	9/13/2022 9:44	24.7	29.5
198517	9/13/2022 9:49	18.86	57.5
198517	9/13/2022 9:54	18.61	60.5
198517	9/13/2022 9:59	18.35	53.5
198517	9/13/2022 10:04	19.37	43.5
198517	9/13/2022 10:09	24.96	-1.5
198517	9/13/2022 10:14	25.21	-0.5
198517	9/13/2022 10:19	25.21	1.5
198517	9/13/2022 10:24	25.21	1.5
198517	9/13/2022 10:29	25.21	0.5
198517	9/13/2022 10:34	25.21	1.5
198517	9/13/2022 10:39	25.21	1.5
198517	9/13/2022 10:04	19.37	43.5
198517	9/13/2022 10:09	24.96	-1.5
198517	9/13/2022 10:14	25.21	-0.5
198517	9/13/2022 10:19	25.21	1.5
198517	9/13/2022 10:24	25.21	1.5
198517	9/13/2022 10:29	25.21	0.5
198517	9/13/2022 10:34	25.21	1.5
198517	9/13/2022 10:39	25.21	1.5
198517	9/13/2022 10:44	25.21	1.5
198517	9/13/2022 10:49	25.21	0.5
198517	9/13/2022 10:54	25.21	1.5
198517	9/13/2022 10:59	25.21	1.5
198517	9/13/2022 11:04	25.21	1.5
198517	9/13/2022 11:09	25.21	1.5
198517	9/13/2022 11:14	25.21	2.5
198517	9/13/2022 11:19	25.21	1.5
198517	9/13/2022 10:44	25.21	1.5
198517	9/13/2022 10:49	25.21	0.5
198517	9/13/2022 10:44	25.21	1.5
198517	9/13/2022 10:49	25.21	0.5
198517	9/13/2022 10:54	25.21	1.5
198517	9/13/2022 10:59	25.21	1.5
198517	9/13/2022 11:04	25.21	1.5
198517	9/13/2022 11:09	25.21	1.5
198517	9/13/2022 11:14	25.21	2.5
198517	9/13/2022 11:19	25.21	1.5
198517	9/13/2022 11:24	25.21	1.5
198517	9/13/2022 11:29	25.21	2.5
198517	9/13/2022 11:34	25.21	1.5
198517	9/13/2022 11:39	25.21	1.5
198517	9/13/2022 11:44	25.21	2.5
198517	9/13/2022 11:49	25.21	2.5
198517	9/13/2022 11:54	25.21	1.5
198517	9/13/2022 11:59	25.21	2.5
198517	9/13/2022 11:24	25.21	1.5
198517	9/13/2022 11:29	25.21	2.5
198517	9/13/2022 11:34	25.21	1.5
198517	9/13/2022 11:39	25.21	1.5
198517	9/13/2022 11:44	25.21	2.5
198517	9/13/2022 11:49	25.21	2.5
198517	9/13/2022 11:54	25.21	1.5
198517	9/13/2022 11:59	25.21	2.5
198517	9/13/2022 11:24	25.21	1.5
198517	9/13/2022 11:29	25.21	2.5
198517	9/13/2022 11:34	25.21	1.5
198517	9/13/2022 11:39	25.21	1.5
198517	9/13/2022 11:44	25.21	2.5
198517	9/13/2022 11:49	25.21	2.5
198517	9/13/2022 11:54	25.21	1.5
198517	9/13/2022 11:59	25.21	2.5
198517	9/13/2022 12:04	25.21	1.5
198517	9/13/2022 12:09	25.21	2.5
198517	9/13/2022 12:14	25.21	2.5
198517	9/13/2022 12:19	25.21	2.5
198517	9/13/2022 12:24	25.21	1.5
198517	9/13/2022 12:29	25.21	0.5
198517	9/13/2022 12:34	25.21	1.5
198517	9/13/2022 12:39	25.21	2.5
198517	9/13/2022 12:04	25.21	1.5
198517	9/13/2022 12:09	25.21	2.5
198517	9/13/2022 12:14	25.21	2.5
198517	9/13/2022 12:19	25.21	2.5
198517	9/13/2022 12:24	25.21	1.5
198517	9/13/2022 12:29	25.21	0.5
198517	9/13/2022 12:34	25.21	1.5
198517	9/13/2022 12:39	25.21	2.5
198517	9/13/2022 12:44	25.21	2.5
198517	9/13/2022 12:49	25.21	1.5
198517	9/13/2022 12:54	25.21	2.5
198517	9/13/2022 12:59	25.21	1.5
198517	9/13/2022 13:04	25.21	1.5
198517	9/13/2022 13:09	25.21	1.5
198517	9/13/2022 13:14	25.21	2.5
198517	9/13/2022 13:19	25.21	1.5
198517	9/13/2022 12:44	25.21	2.5
198517	9/13/2022 12:49	25.21	1.5
198517	9/13/2022 12:54	25.21	2.5
198517	9/13/2022 12:59	25.21	1.5
198517	9/13/2022 13:04	25.21	1.5
198517	9/13/2022 13:09	25.21	1.5
198517	9/13/2022 13:14	25.21	2.5
198517	9/13/2022 13:19	25.21	1.5
198517	9/13/2022 13:24	25.21	2.5
198517	9/13/2022 13:29	25.21	2.5
198517	9/13/2022 13:34	25.21	2.5
198517	9/13/2022 13:39	25.21	1.5
198517	9/13/2022 13:44	25.21	1.5
198517	9/13/2022 13:49	25.21	2.5
198517	9/13/2022 13:54	25.21	1.5
198517	9/13/2022 13:59	25.21	1.5
198517	9/13/2022 14:04	25.21	12.5
198517	9/13/2022 14:09	20.64	49.5
198517	9/13/2022 14:14	14.04	109.5
198517	9/13/2022 14:19	14.04	97.5
198517	9/13/2022 14:24	14.04	96.5
198517	9/13/2022 14:29	14.04	92.5
198517	9/13/2022 14:34	14.29	92.5
198517	9/13/2022 14:39	14.29	90.5
198517	9/13/2022 14:04	25.21	12.5
198517	9/13/2022 14:09	20.64	49.5
198517	9/13/2022 14:14	14.04	109.5
198517	9/13/2022 14:19	14.04	97.5
198517	9/13/2022 14:24	14.04	96.5
198517	9/13/2022 14:29	14.04	92.5
198517	9/13/2022 14:34	14.29	92.5
198517	9/13/2022 14:39	14.29	90.5
198517	9/13/2022 14:44	14.04	90.5
198517	9/13/2022 14:49	14.29	89.5
198517	9/13/2022 14:54	14.54	88.5
198517	9/13/2022 14:59	13.78	99.5
198517	9/13/2022 15:04	14.29	86.5
198517	9/13/2022 15:09	24.2	20.5
198517	9/13/2022 15:14	25.21	-2.5
198517	9/13/2022 15:19	25.47	-0.5
198517	9/13/2022 14:44	14.04	90.5
198517	9/13/2022 14:49	14.29	89.5
198517	9/13/2022 14:54	14.54	88.5
198517	9/13/2022 14:59	13.78	99.5
198517	9/13/2022 15:04	14.29	86.5
198517	9/13/2022 15:09	24.2	20.5
198517	9/13/2022 15:14	25.21	-2.5
198517	9/13/2022 15:19	25.47	-0.5
198517	9/13/2022 15:24	25.47	-0.5
198517	9/13/2022 15:29	25.47	2.5
198517	9/13/2022 15:34	25.47	7.5
198517	9/13/2022 15:39	25.21	21.5
198517	9/13/2022 15:44	25.21	13.5
198517	9/13/2022 15:49	25.47	1.5
198517	9/13/2022 15:54	25.47	10.5
198517	9/13/2022 15:59	25.47	11.5
198517	9/13/2022 15:24	25.47	-0.5
198517	9/13/2022 15:29	25.47	2.5
198517	9/13/2022 15:24	25.47	-0.5
198517	9/13/2022 15:29	25.47	2.5
198517	9/13/2022 15:34	25.47	7.5
198517	9/13/2022 15:39	25.21	21.5
198517	9/13/2022 15:44	25.21	13.5
198517	9/13/2022 15:49	25.47	1.5
198517	9/13/2022 15:54	25.47	10.5
198517	9/13/2022 15:59	25.47	11.5
198517	9/13/2022 16:04	25.21	23.5
198517	9/13/2022 16:09	20.39	46.5
198517	9/13/2022 16:14	15.31	88.5
198517	9/13/2022 16:19	14.29	90.5
198517	9/13/2022 16:24	14.04	99.5
198517	9/13/2022 16:29	14.04	90.5
198517	9/13/2022 16:34	14.04	93.5
198517	9/13/2022 16:39	21.15	31.5
198517	9/13/2022 16:04	25.21	23.5
198517	9/13/2022 16:09	20.39	46.5
198517	9/13/2022 16:14	15.31	88.5
198517	9/13/2022 16:19	14.29	90.5
198517	9/13/2022 16:24	14.04	99.5
198517	9/13/2022 16:29	14.04	90.5
198517	9/13/2022 16:34	14.04	93.5
198517	9/13/2022 16:39	21.15	31.5
198517	9/13/2022 16:44	24.7	3.5
198517	9/13/2022 16:49	24.96	-1.5
198517	9/13/2022 16:54	25.21	6.5
198517	9/13/2022 16:59	24.96	13.5
198517	9/13/2022 17:04	24.96	20.5
198517	9/13/2022 17:09	24.96	21.5
198517	9/13/2022 17:14	24.96	18.5
198517	9/13/2022 17:19	24.96	16.5
198517	9/13/2022 17:24	24.96	16.5
198517	9/13/2022 17:29	24.96	19.5
198517	9/13/2022 17:34	24.96	19.5
198517	9/13/2022 17:39	24.96	19.5
198517	9/13/2022 17:44	24.96	20.5
198517	9/13/2022 17:49	24.96	17.5
198517	9/13/2022 17:54	24.96	16.5
198517	9/13/2022 17:59	24.96	15.5
198517	9/13/2022 17:24	24.96	16.5
198517	9/13/2022 17:29	24.96	19.5
198517	9/13/2022 17:34	24.96	19.5
198517	9/13/2022 17:39	24.96	19.5
198517	9/13/2022 17:44	24.96	20.5
198517	9/13/2022 17:49	24.96	17.5
198517	9/13/2022 17:54	24.96	16.5
198517	9/13/2022 17:59	24.96	15.5
198517	9/13/2022 18:04	24.96	18.5
198517	9/13/2022 18:09	24.96	27.5
198517	9/13/2022 18:14	18.61	58.5
198517	9/13/2022 18:19	14.54	100.5
198517	9/13/2022 18:24	13.78	104.5
198517	9/13/2022 18:29	14.04	96.5
198517	9/13/2022 18:34	14.04	97.5
198517	9/13/2022 18:39	14.04	97.5
198517	9/13/2022 18:04	24.96	18.5
198517	9/13/2022 18:09	24.96	27.5
198517	9/13/2022 18:14	18.61	58.5
198517	9/13/2022 18:19	14.54	100.5
198517	9/13/2022 18:24	13.78	104.5
198517	9/13/2022 18:29	14.04	96.5
198517	9/13/2022 18:34	14.04	97.5
198517	9/13/2022 18:39	14.04	97.5
198517	9/13/2022 18:44	14.04	95.5
198517	9/13/2022 18:49	13.78	97.5
198517	9/13/2022 18:54	14.04	93.5
198517	9/13/2022 18:59	13.78	93.5
198517	9/13/2022 19:04	13.53	103.5
198517	9/13/2022 19:09	13.78	103.5
198517	9/13/2022 19:14	13.78	117.5
198517	9/13/2022 19:19	13.78	110.5
198517	9/13/2022 18:44	14.04	95.5
198517	9/13/2022 18:49	13.78	97.5
198517	9/13/2022 18:54	14.04	93.5
198517	9/13/2022 18:59	13.78	93.5
198517	9/13/2022 19:04	13.53	103.5
198517	9/13/2022 19:09	13.78	103.5
198517	9/13/2022 19:14	13.78	117.5
198517	9/13/2022 19:19	13.78	110.5
198517	9/13/2022 19:24	14.54	88.5
198517	9/13/2022 19:29	13.78	111.5
198517	9/13/2022 19:34	14.04	108.5
198517	9/13/2022 19:39	14.54	100.5
198517	9/13/2022 19:44	14.8	93.5
198517	9/13/2022 19:49	15.05	81.5
198517	9/13/2022 19:54	15.05	86.5
198517	9/13/2022 19:59	15.05	86.5
198517	9/13/2022 19:24	14.54	88.5
198517	9/13/2022 19:29	13.78	111.5
198517	9/13/2022 19:34	14.04	108.5
198517	9/13/2022 19:39	14.54	100.5
198517	9/13/2022 19:44	14.8	93.5
198517	9/13/2022 19:49	15.05	81.5
198517	9/13/2022 19:54	15.05	86.5
198517	9/13/2022 19:59	15.05	86.5
198517	9/13/2022 20:04	14.54	84.5
198517	9/13/2022 20:09	16.58	52.5
198517	9/13/2022 20:14	24.7	-2.5
198517	9/13/2022 20:19	24.96	-0.5
198517	9/13/2022 20:24	24.96	-0.5
198517	9/13/2022 20:29	24.96	0.5
198517	9/13/2022 20:34	25.21	1.5
198517	9/13/2022 20:39	25.21	1.5
198517	9/13/2022 20:04	14.54	84.5
198517	9/13/2022 20:09	16.58	52.5
198517	9/13/2022 20:14	24.7	-2.5
198517	9/13/2022 20:19	24.96	-0.5
198517	9/13/2022 20:24	24.96	-0.5
198517	9/13/2022 20:29	24.96	0.5
198517	9/13/2022 20:34	25.21	1.5
198517	9/13/2022 20:39	25.21	1.5
198517	9/13/2022 20:44	25.21	1.5
198517	9/13/2022 20:49	25.21	7.5
198517	9/13/2022 20:54	25.47	32.5
198517	9/13/2022 20:59	15.31	83.5
198517	9/13/2022 21:04	15.05	86.5
198517	9/13/2022 21:09	14.8	92.5
198517	9/13/2022 21:14	14.8	83.5
198517	9/13/2022 21:19	14.54	93.5
198517	9/13/2022 21:24	14.54	92.5
198517	9/13/2022 21:29	14.8	82.5
198517	9/13/2022 21:34	14.29	75.5
198517	9/13/2022 21:39	14.29	74.5
198517	9/13/2022 21:44	14.29	74.5
198517	9/13/2022 21:49	14.29	74.5
198517	9/13/2022 21:54	23.94	25.5
198517	9/13/2022 21:59	24.96	-3.5
198517	9/13/2022 22:04	25.21	2.5
198517	9/13/2022 22:09	25.21	0.5
198517	9/13/2022 22:14	25.47	0.5
198517	9/13/2022 22:19	25.47	0.5
198517	9/13/2022 22:24	25.47	1.5
198517	9/13/2022 22:29	25.47	1.5
198517	9/13/2022 22:34	25.47	2.5
198517	9/13/2022 22:39	25.47	20.5
198517	9/13/2022 22:44	20.13	46.5
198517	9/13/2022 22:49	14.04	70.5
198517	9/13/2022 22:54	14.04	72.5
198517	9/13/2022 22:59	14.04	67.5
198517	9/13/2022 23:04	14.04	65.5
198517	9/13/2022 23:09	14.04	60.5
198517	9/13/2022 23:14	14.29	62.5
198517	9/13/2022 23:19	16.32	57.5
198517	9/13/2022 23:24	15.31	60.5
198517	9/13/2022 23:29	15.56	52.5
198517	9/13/2022 23:34	18.1	38.5
198517	9/13/2022 23:39	24.96	16.5
198517	9/13/2022 23:44	25.21	6.5
198517	9/13/2022 23:49	25.21	0.5
198517	9/13/2022 23:54	25.47	0.5
198517	9/13/2022 23:59	25.47	12.5
198517	9/14/2022 0:44	20.89	42.5
198517	9/14/2022 0:49	25.21	26.5
198517	9/14/2022 0:54	25.47	16.5
198517	9/14/2022 0:59	25.47	7.5
198517	9/14/2022 1:04	25.47	18.5
198517	9/14/2022 1:09	24.96	29.5
198517	9/14/2022 1:14	22.42	38.5
198517	9/14/2022 1:19	21.91	39.5
198517	9/14/2022 1:24	20.64	37.5
198517	9/14/2022 1:29	24.96	23.5
198517	9/14/2022 1:34	25.21	17.5
198517	9/14/2022 1:39	25.21	18.5
198517	9/14/2022 1:44	25.47	21.5
198517	9/14/2022 1:49	21.66	37.5
198517	9/14/2022 1:54	20.13	41.5
198517	9/14/2022 1:59	20.39	39.5
198517	9/14/2022 2:04	24.96	21.5
198517	9/14/2022 2:09	25.21	15.5
198517	9/14/2022 2:14	19.37	46.5
198517	9/14/2022 2:19	18.86	42.5
198517	9/14/2022 2:24	18.35	47.5
198517	9/14/2022 2:29	17.34	56.5
198517	9/14/2022 2:34	16.83	55.5
198517	9/14/2022 2:39	17.85	46.5
198517	9/14/2022 2:04	24.96	21.5
198517	9/14/2022 2:09	25.21	15.5
198517	9/14/2022 2:14	19.37	46.5
198517	9/14/2022 2:19	18.86	42.5
198517	9/14/2022 2:24	18.35	47.5
198517	9/14/2022 2:29	17.34	56.5
198517	9/14/2022 2:34	16.83	55.5
198517	9/14/2022 2:39	17.85	46.5
198517	9/14/2022 2:44	17.85	46.5
198517	9/14/2022 2:49	17.59	47.5
198517	9/14/2022 2:54	17.85	46.5
198517	9/14/2022 2:59	17.59	47.5
198517	9/14/2022 3:04	17.59	47.5
198517	9/14/2022 3:09	17.85	47.5
198517	9/14/2022 3:14	18.61	43.5
198517	9/14/2022 3:19	24.45	26.5
198517	9/14/2022 2:44	17.85	46.5
198517	9/14/2022 2:49	17.59	47.5
198517	9/14/2022 2:54	17.85	46.5
198517	9/14/2022 2:59	17.59	47.5
198517	9/14/2022 3:04	17.59	47.5
198517	9/14/2022 3:09	17.85	47.5
198517	9/14/2022 3:14	18.61	43.5
198517	9/14/2022 3:19	24.45	26.5
198517	9/14/2022 3:24	25.21	4.5
198517	9/14/2022 3:29	25.21	-0.5
198517	9/14/2022 3:34	25.21	13.5
198517	9/14/2022 3:39	21.4	42.5
198517	9/14/2022 3:44	18.61	48.5
198517	9/14/2022 3:49	18.35	50.5
198517	9/14/2022 3:54	19.12	43.5
198517	9/14/2022 3:59	19.88	42.5
198517	9/14/2022 3:24	25.21	4.5
198517	9/14/2022 3:29	25.21	-0.5
198517	9/14/2022 3:34	25.21	13.5
198517	9/14/2022 3:39	21.4	42.5
198517	9/14/2022 3:44	18.61	48.5
198517	9/14/2022 3:49	18.35	50.5
198517	9/14/2022 3:54	19.12	43.5
198517	9/14/2022 3:59	19.88	42.5
198517	9/14/2022 3:24	25.21	4.5
198517	9/14/2022 3:29	25.21	-0.5
198517	9/14/2022 3:34	25.21	13.5
198517	9/14/2022 3:39	21.4	42.5
198517	9/14/2022 3:44	18.61	48.5
198517	9/14/2022 3:49	18.35	50.5
198517	9/14/2022 3:54	19.12	43.5
198517	9/14/2022 3:59	19.88	42.5
198517	9/14/2022 4:04	19.62	41.5
198517	9/14/2022 4:09	24.7	15.5
198517	9/14/2022 4:14	25.21	-0.5
198517	9/14/2022 4:19	25.21	0.5
198517	9/14/2022 4:24	25.21	0.5
198517	9/14/2022 4:29	25.21	1.5
198517	9/14/2022 4:34	25.21	1.5
198517	9/14/2022 4:39	25.21	2.5
198517	9/14/2022 4:04	19.62	41.5
198517	9/14/2022 4:09	24.7	15.5
198517	9/14/2022 4:14	25.21	-0.5
198517	9/14/2022 4:19	25.21	0.5
198517	9/14/2022 4:24	25.21	0.5
198517	9/14/2022 4:29	25.21	1.5
198517	9/14/2022 4:34	25.21	1.5
198517	9/14/2022 4:39	25.21	2.5
198517	9/14/2022 4:44	25.21	1.5
198517	9/14/2022 4:49	25.21	0.5
198517	9/14/2022 4:54	25.21	1.5
198517	9/14/2022 4:59	25.21	0.5
198517	9/14/2022 5:04	25.21	1.5
198517	9/14/2022 5:09	25.21	1.5
198517	9/14/2022 5:14	25.21	1.5
198517	9/14/2022 5:19	25.21	0.5
198517	9/14/2022 4:44	25.21	1.5
198517	9/14/2022 4:49	25.21	0.5
198517	9/14/2022 4:54	25.21	1.5
198517	9/14/2022 4:59	25.21	0.5
198517	9/14/2022 5:04	25.21	1.5
198517	9/14/2022 5:09	25.21	1.5
198517	9/14/2022 5:14	25.21	1.5
198517	9/14/2022 5:19	25.21	0.5
198517	9/14/2022 4:44	25.21	1.5
198517	9/14/2022 4:49	25.21	0.5
198517	9/14/2022 4:54	25.21	1.5
198517	9/14/2022 4:59	25.21	0.5
198517	9/14/2022 5:04	25.21	1.5
198517	9/14/2022 5:09	25.21	1.5
198517	9/14/2022 5:14	25.21	1.5
198517	9/14/2022 5:19	25.21	0.5
198517	9/14/2022 5:24	24.96	22.5
198517	9/14/2022 5:29	18.86	46.5
198517	9/14/2022 5:34	18.61	43.5
198517	9/14/2022 5:39	24.7	25.5
198517	9/14/2022 5:44	25.21	8.5
198517	9/14/2022 5:49	25.21	0.5
198517	9/14/2022 5:54	25.21	0.5
198517	9/14/2022 5:59	25.21	0.5
198517	9/14/2022 5:24	24.96	22.5
198517	9/14/2022 5:29	18.86	46.5
198517	9/14/2022 5:34	18.61	43.5
198517	9/14/2022 5:39	24.7	25.5
198517	9/14/2022 5:44	25.21	8.5
198517	9/14/2022 5:49	25.21	0.5
198517	9/14/2022 5:54	25.21	0.5
198517	9/14/2022 5:59	25.21	0.5
198517	9/14/2022 6:04	27.24	16.5
198517	9/14/2022 6:09	17.59	49.5
198517	9/14/2022 6:14	19.37	42.5
198517	9/14/2022 6:19	19.12	46.5
198517	9/14/2022 6:24	19.37	45.5
198517	9/14/2022 6:29	19.37	47.5
198517	9/14/2022 6:34	19.88	44.5
198517	9/14/2022 6:39	19.62	44.5
198517	9/14/2022 6:04	27.24	16.5
198517	9/14/2022 6:09	17.59	49.5
198517	9/14/2022 6:14	19.37	42.5
198517	9/14/2022 6:19	19.12	46.5
198517	9/14/2022 6:24	19.37	45.5
198517	9/14/2022 6:29	19.37	47.5
198517	9/14/2022 6:34	19.88	44.5
198517	9/14/2022 6:39	19.62	44.5
198517	9/14/2022 6:44	20.13	43.5
198517	9/14/2022 6:49	26.99	9.5
198517	9/14/2022 6:54	25.97	-0.5
198517	9/14/2022 6:59	26.23	1.5
198517	9/14/2022 7:04	25.97	0.5
198517	9/14/2022 7:09	21.66	46.5
198517	9/14/2022 7:14	20.64	46.5
198517	9/14/2022 7:19	20.39	48.5
198517	9/14/2022 6:44	20.13	43.5
198517	9/14/2022 6:49	26.99	9.5
198517	9/14/2022 6:54	25.97	-0.5
198517	9/14/2022 6:59	26.23	1.5
198517	9/14/2022 7:04	25.97	0.5
198517	9/14/2022 7:09	21.66	46.5
198517	9/14/2022 7:14	20.64	46.5
198517	9/14/2022 7:19	20.39	48.5
198517	9/14/2022 7:24	19.88	48.5
198517	9/14/2022 7:29	19.62	53.5
198517	9/14/2022 7:34	19.62	53.5
198517	9/14/2022 7:39	19.62	52.5
198517	9/14/2022 7:44	20.13	47.5
198517	9/14/2022 7:49	20.13	46.5
198517	9/14/2022 7:54	20.13	47.5
198517	9/14/2022 7:59	20.13	47.5
198517	9/14/2022 7:24	19.88	48.5
198517	9/14/2022 7:29	19.62	53.5
198517	9/14/2022 8:04	20.13	49.5
198517	9/14/2022 8:09	20.39	46.5
198517	9/14/2022 8:14	20.39	50.5
198517	9/14/2022 8:19	20.13	52.5
198517	9/14/2022 8:24	20.13	50.5
198517	9/14/2022 8:29	19.88	51.5
198517	9/14/2022 8:34	20.64	49.5
198517	9/14/2022 8:39	19.88	53.5
198517	9/14/2022 8:44	19.62	55.5
198517	9/14/2022 8:49	19.62	55.5
198517	9/14/2022 8:54	19.62	50.5
198517	9/14/2022 8:59	19.12	55.5
198517	9/14/2022 9:04	19.37	56.5
198517	9/14/2022 9:09	18.61	64.5
198517	9/14/2022 9:14	19.12	56.5
198517	9/14/2022 9:19	20.13	44.5
198517	9/14/2022 8:44	19.62	55.5
198517	9/14/2022 8:49	19.62	55.5
198517	9/14/2022 8:54	19.62	50.5
198517	9/14/2022 8:59	19.12	55.5
198517	9/14/2022 9:04	19.37	56.5
198517	9/14/2022 9:09	18.61	64.5
198517	9/14/2022 9:14	19.12	56.5
198517	9/14/2022 9:19	20.13	44.5
198517	9/14/2022 9:24	26.74	10.5
198517	9/14/2022 9:29	26.99	-1.5
198517	9/14/2022 9:34	26.99	-0.5
198517	9/14/2022 9:39	26.99	-0.5
198517	9/14/2022 9:44	26.74	23.5
198517	9/14/2022 9:49	19.88	58.5
198517	9/14/2022 9:54	17.59	77.5
198517	9/14/2022 9:59	16.58	88.5
198517	9/14/2022 10:04	16.07	92.5
198517	9/14/2022 10:09	17.08	76.5
198517	9/14/2022 10:14	18.35	62.5
198517	9/14/2022 10:19	19.88	46.5
198517	9/14/2022 10:24	26.99	-2.5
198517	9/14/2022 10:29	27.24	-1.5
198517	9/14/2022 10:34	24.45	30.5
198517	9/14/2022 10:39	18.61	67.5
198517	9/14/2022 10:44	15.31	115.5
198517	9/14/2022 10:49	13.78	145.5
198517	9/14/2022 10:54	13.02	151.5
198517	9/14/2022 10:59	13.27	148.5
198517	9/14/2022 11:04	13.27	144.5
198517	9/14/2022 11:09	13.02	150.5
198517	9/14/2022 11:14	13.02	144.5
198517	9/14/2022 11:19	13.53	133.5
198517	9/14/2022 11:24	13.78	121.5
198517	9/14/2022 11:29	13.53	121.5
198517	9/14/2022 11:34	13.78	100.5
198517	9/14/2022 11:39	16.83	69.5
198517	9/14/2022 11:44	26.48	-2.5
198517	9/14/2022 11:49	26.74	-3.5
198517	9/14/2022 11:54	26.99	-1.5
198517	9/14/2022 11:59	26.99	0.5
198517	9/14/2022 12:04	26.99	0.5
198517	9/14/2022 12:09	26.99	1.5
198517	9/14/2022 12:14	26.99	1.5
198517	9/14/2022 12:19	26.99	1.5
198517	9/14/2022 12:24	27.24	1.5
198517	9/14/2022 12:29	26.99	1.5
198517	9/14/2022 12:34	26.99	1.5
198517	9/14/2022 12:39	26.99	18.5
198517	9/14/2022 12:44	19.37	61.5
198517	9/14/2022 12:49	14.8	104.5
198517	9/14/2022 12:54	14.29	128.5
198517	9/14/2022 12:59	13.78	136.5
198517	9/14/2022 13:04	13.27	147.5
198517	9/14/2022 13:09	13.27	146.5
198517	9/14/2022 13:14	14.04	105.5
198517	9/14/2022 13:19	13.78	124.5
198517	9/14/2022 13:24	13.78	124.5
198517	9/14/2022 13:29	14.04	88.5
198517	9/14/2022 13:34	14.54	71.5
198517	9/14/2022 13:39	14.04	59.5
198517	9/14/2022 13:44	15.05	70.5
198517	9/14/2022 13:49	25.97	4.5
198517	9/14/2022 13:54	26.48	-2.5
198517	9/14/2022 13:59	26.48	-0.5
198517	9/14/2022 14:04	26.48	0.5
198517	9/14/2022 14:09	20.13	42.5
198517	9/14/2022 14:14	15.31	72.5
198517	9/14/2022 14:19	14.54	98.5
198517	9/14/2022 14:24	14.54	98.5
198517	9/14/2022 14:29	14.29	90.5
198517	9/14/2022 14:34	14.29	80.5
198517	9/14/2022 14:39	15.05	73.5
198517	9/14/2022 14:44	13.53	66.5
198517	9/14/2022 14:49	14.8	45.5
198517	9/14/2022 14:54	25.72	-0.5
198517	9/14/2022 14:59	25.97	-1.5
198517	9/14/2022 15:04	26.23	0.5
198517	9/14/2022 15:09	26.23	4.5
198517	9/14/2022 15:14	26.23	7.5
198517	9/14/2022 15:19	26.23	1.5
198517	9/14/2022 17:24	25.47	6.5
198517	9/14/2022 17:29	25.47	5.5
198517	9/14/2022 17:34	25.47	5.5
198517	9/14/2022 17:39	25.47	8.5
198517	9/14/2022 17:44	25.47	6.5
198517	9/14/2022 17:49	25.47	4.5
198517	9/14/2022 17:54	25.47	10.5
198517	9/14/2022 17:59	25.47	6.5
198517	9/14/2022 17:24	25.47	6.5
198517	9/14/2022 17:29	25.47	5.5
198517	9/14/2022 17:34	25.47	5.5
198517	9/14/2022 17:39	25.47	8.5
198517	9/14/2022 17:44	25.47	6.5
198517	9/14/2022 17:49	25.47	4.5
198517	9/14/2022 17:54	25.47	10.5
198517	9/14/2022 17:59	25.47	6.5
198517	9/14/2022 18:04	25.47	9.5
198517	9/14/2022 18:09	25.47	6.5
198517	9/14/2022 18:14	25.47	4.5
198517	9/14/2022 18:19	25.47	8.5
198517	9/14/2022 18:24	25.21	18.5
198517	9/14/2022 18:29	21.4	42.5
198517	9/14/2022 18:34	15.81	71.5
198517	9/14/2022 18:39	14.8	95.5
198517	9/14/2022 18:44	14.54	84.5
198517	9/14/2022 18:49	14.54	78.5
198517	9/14/2022 18:54	14.29	73.5
198517	9/14/2022 18:59	14.29	72.5
198517	9/14/2022 19:04	15.81	54.5
198517	9/14/2022 19:09	24.7	8.5
198517	9/14/2022 19:14	24.96	-1.5
198517	9/14/2022 19:19	25.21	0.5
198517	9/14/2022 18:44	14.54	84.5
198517	9/14/2022 18:49	14.54	78.5
198517	9/14/2022 18:54	14.29	73.5
198517	9/14/2022 18:59	14.29	72.5
198517	9/14/2022 19:04	15.81	54.5
198517	9/14/2022 19:09	24.7	8.5
198517	9/14/2022 19:14	24.96	-1.5
198517	9/14/2022 19:19	25.21	0.5
198517	9/14/2022 19:24	25.21	0.5
198517	9/14/2022 19:29	25.21	1.5
198517	9/14/2022 19:34	25.21	1.5
198517	9/14/2022 19:39	25.21	2.5
198517	9/14/2022 19:44	25.21	0.5
198517	9/14/2022 19:49	25.47	2.5
198517	9/14/2022 19:54	25.47	2.5
198517	9/14/2022 19:59	25.21	1.5
198517	9/14/2022 19:24	25.21	0.5
198517	9/14/2022 19:29	25.21	1.5
198517	9/14/2022 19:34	25.21	1.5
198517	9/14/2022 19:39	25.21	2.5
198517	9/14/2022 19:44	25.21	0.5
198517	9/14/2022 19:49	25.47	2.5
198517	9/14/2022 19:54	25.47	2.5
198517	9/14/2022 19:59	25.21	1.5
198517	9/14/2022 19:24	25.21	0.5
198517	9/14/2022 19:29	25.21	1.5
198517	9/14/2022 19:34	25.21	1.5
198517	9/14/2022 19:39	25.21	2.5
198517	9/14/2022 19:44	25.21	0.5
198517	9/14/2022 19:49	25.47	2.5
198517	9/14/2022 19:54	25.47	2.5
198517	9/14/2022 19:59	25.21	1.5
198517	9/14/2022 20:04	25.47	1.5
198517	9/14/2022 20:09	25.47	1.5
198517	9/14/2022 20:14	25.47	1.5
198517	9/14/2022 20:19	25.21	2.5
198517	9/14/2022 20:24	25.21	2.5
198517	9/14/2022 20:29	25.21	1.5
198517	9/14/2022 20:34	25.47	2.5
198517	9/14/2022 20:39	25.47	1.5
198517	9/14/2022 20:04	25.47	1.5
198517	9/14/2022 20:09	25.47	1.5
198517	9/14/2022 20:14	25.47	1.5
198517	9/14/2022 20:19	25.21	2.5
198517	9/14/2022 20:24	25.21	2.5
198517	9/14/2022 20:29	25.21	1.5
198517	9/14/2022 20:34	25.47	2.5
198517	9/14/2022 20:39	25.47	1.5
198517	9/14/2022 20:04	25.47	1.5
198517	9/14/2022 20:09	25.47	1.5
198517	9/14/2022 20:14	25.47	1.5
198517	9/14/2022 20:19	25.21	2.5
198517	9/14/2022 20:24	25.21	2.5
198517	9/14/2022 20:29	25.21	1.5
198517	9/14/2022 20:34	25.47	2.5
198517	9/14/2022 20:39	25.47	1.5
198517	9/14/2022 20:04	25.47	1.5
198517	9/14/2022 20:09	25.47	1.5
198517	9/14/2022 20:14	25.47	1.5
198517	9/14/2022 20:19	25.21	2.5
198517	9/14/2022 20:24	25.21	2.5
198517	9/14/2022 20:29	25.21	1.5
198517	9/14/2022 20:34	25.47	2.5
198517	9/14/2022 20:39	25.47	1.5
198517	9/14/2022 20:44	25.47	2.5
198517	9/14/2022 20:49	25.47	1.5
198517	9/14/2022 20:54	25.47	1.5
198517	9/14/2022 20:59	25.47	1.5
198517	9/14/2022 21:04	25.47	2.5
198517	9/14/2022 21:09	25.47	2.5
198517	9/14/2022 21:14	25.47	2.5
198517	9/14/2022 21:19	25.21	2.5
198517	9/14/2022 20:44	25.47	2.5
198517	9/14/2022 20:49	25.47	1.5
198517	9/14/2022 20:54	25.47	1.5
198517	9/14/2022 20:59	25.47	1.5
198517	9/14/2022 21:04	25.47	2.5
198517	9/14/2022 21:09	25.47	2.5
198517	9/14/2022 21:14	25.47	2.5
198517	9/14/2022 21:19	25.21	2.5
198517	9/14/2022 20:44	25.47	2.5
198517	9/14/2022 20:49	25.47	1.5
198517	9/14/2022 20:54	25.47	1.5
198517	9/14/2022 20:59	25.47	1.5
198517	9/14/2022 21:04	25.47	2.5
198517	9/14/2022 21:09	25.47	2.5
198517	9/14/2022 21:14	25.47	2.5
198517	9/14/2022 21:19	25.21	2.5
198517	9/14/2022 21:24	25.21	2.5
198517	9/14/2022 21:29	25.21	2.5
198517	9/14/2022 21:34	25.21	0.5
198517	9/14/2022 21:39	25.21	2.5
198517	9/14/2022 21:44	25.21	2.5
198517	9/14/2022 21:49	25.21	12.5
198517	9/14/2022 21:54	18.1	53.5
198517	9/14/2022 21:59	14.8	96.5
198517	9/14/2022 21:24	25.21	2.5
198517	9/14/2022 21:29	25.21	2.5
198517	9/14/2022 21:34	25.21	0.5
198517	9/14/2022 21:39	25.21	2.5
198517	9/14/2022 21:44	25.21	2.5
198517	9/14/2022 21:49	25.21	12.5
198517	9/14/2022 21:54	18.1	53.5
198517	9/14/2022 21:59	14.8	96.5
198517	9/14/2022 21:24	25.21	2.5
198517	9/14/2022 21:29	25.21	2.5
198517	9/14/2022 21:34	25.21	0.5
198517	9/14/2022 21:39	25.21	2.5
198517	9/14/2022 21:44	25.21	2.5
198517	9/14/2022 21:49	25.21	12.5
198517	9/14/2022 21:54	18.1	53.5
198517	9/14/2022 21:59	14.8	96.5
198517	9/14/2022 22:04	13.53	152.5
198517	9/14/2022 22:09	13.53	148.5
198517	9/14/2022 22:14	13.27	151.5
198517	9/14/2022 22:19	13.27	149.5
198517	9/14/2022 22:24	13.53	143.5
198517	9/14/2022 22:29	13.78	134.5
198517	9/14/2022 22:34	13.53	137.5
198517	9/14/2022 22:39	14.04	107.5
198517	9/14/2022 22:04	13.53	152.5
198517	9/14/2022 22:09	13.53	148.5
198517	9/14/2022 22:14	13.27	151.5
198517	9/14/2022 22:19	13.27	149.5
198517	9/14/2022 22:24	13.53	143.5
198517	9/14/2022 22:29	13.78	134.5
198517	9/14/2022 22:34	13.53	137.5
198517	9/14/2022 22:39	14.04	107.5
198517	9/14/2022 22:04	13.53	152.5
198517	9/14/2022 22:09	13.53	148.5
198517	9/14/2022 22:14	13.27	151.5
198517	9/14/2022 22:19	13.27	149.5
198517	9/14/2022 22:24	13.53	143.5
198517	9/14/2022 22:29	13.78	134.5
198517	9/14/2022 22:34	13.53	137.5
198517	9/14/2022 22:39	14.04	107.5
198517	9/14/2022 22:04	13.53	152.5
198517	9/14/2022 22:09	13.53	148.5
198517	9/14/2022 22:14	13.27	151.5
198517	9/14/2022 22:19	13.27	149.5
198517	9/14/2022 22:24	13.53	143.5
198517	9/14/2022 22:29	13.78	134.5
198517	9/14/2022 22:34	13.53	137.5
198517	9/14/2022 22:39	14.04	107.5
198517	9/14/2022 22:44	19.62	31.5
198517	9/14/2022 22:49	24.96	-4.5
198517	9/14/2022 22:54	25.21	-1.5
198517	9/14/2022 22:59	25.21	0.5
198517	9/14/2022 23:04	25.47	0.5
198517	9/14/2022 23:09	25.47	0.5
198517	9/14/2022 23:14	25.47	2.5
198517	9/14/2022 23:19	25.47	1.5
198517	9/14/2022 22:44	19.62	31.5
198517	9/14/2022 22:49	24.96	-4.5
198517	9/14/2022 22:54	25.21	-1.5
198517	9/14/2022 22:59	25.21	0.5
198517	9/14/2022 23:04	25.47	0.5
198517	9/14/2022 23:09	25.47	0.5
198517	9/14/2022 23:14	25.47	2.5
198517	9/14/2022 23:19	25.47	1.5
198517	9/14/2022 22:44	19.62	31.5
198517	9/14/2022 22:49	24.96	-4.5
198517	9/14/2022 22:54	25.21	-1.5
198517	9/14/2022 22:59	25.21	0.5
198517	9/14/2022 23:04	25.47	0.5
198517	9/14/2022 23:09	25.47	0.5
198517	9/14/2022 23:14	25.47	2.5
198517	9/14/2022 23:19	25.47	1.5
198517	9/14/2022 23:24	25.47	2.5
198517	9/14/2022 23:29	25.47	1.5
198517	9/14/2022 23:34	25.47	1.5
198517	9/14/2022 23:39	25.47	5.5
198517	9/14/2022 23:44	25.47	29.5
198517	9/14/2022 23:49	25.47	27.5
198517	9/14/2022 23:54	19.88	42.5
198517	9/14/2022 23:59	20.13	41.5
198517	9/14/2022 23:24	25.47	2.5
198517	9/14/2022 23:29	25.47	1.5
198517	9/14/2022 23:34	25.47	1.5
198517	9/14/2022 23:39	25.47	5.5
198517	9/14/2022 23:44	25.47	29.5
198517	9/14/2022 23:49	25.47	27.5
198517	9/14/2022 23:54	19.88	42.5
198517	9/14/2022 23:59	20.13	41.5
198517	9/14/2022 23:24	25.47	2.5
198517	9/14/2022 23:29	25.47	1.5
198517	9/14/2022 23:34	25.47	1.5
198517	9/14/2022 23:39	25.47	5.5
198517	9/14/2022 23:44	25.47	29.5
198517	9/14/2022 23:49	25.47	27.5
198517	9/14/2022 23:54	19.88	42.5
198517	9/14/2022 23:59	20.13	41.5
198517	9/14/2022 23:24	25.47	2.5
198517	9/14/2022 23:29	25.47	1.5
198517	9/14/2022 23:34	25.47	1.5
198517	9/14/2022 23:39	25.47	5.5
198517	9/14/2022 23:44	25.47	29.5
198517	9/14/2022 23:49	25.47	27.5
198517	9/14/2022 23:54	19.88	42.5
198517	9/14/2022 23:59	20.13	41.5
198517	9/15/2022 0:04	20.39	39.5
198517	9/15/2022 0:09	22.42	32.5
198517	9/15/2022 0:14	23.18	29.5
198517	9/15/2022 0:19	21.91	36.5
198517	9/15/2022 0:24	21.91	34.5
198517	9/15/2022 0:29	20.39	40.5
198517	9/15/2022 0:34	19.88	40.5
198517	9/15/2022 0:39	23.18	32.5
198517	9/15/2022 0:04	20.39	39.5
198517	9/15/2022 0:09	22.42	32.5
198517	9/15/2022 0:14	23.18	29.5
198517	9/15/2022 0:19	21.91	36.5
198517	9/15/2022 0:24	21.91	34.5
198517	9/15/2022 0:29	20.39	40.5
198517	9/15/2022 0:34	19.88	40.5
198517	9/15/2022 0:39	23.18	32.5
198517	9/15/2022 0:44	20.39	39.5
198517	9/15/2022 0:49	20.13	39.5
198517	9/15/2022 0:54	19.62	39.5
198517	9/15/2022 0:59	20.13	37.5
198517	9/15/2022 1:04	19.88	38.5
198517	9/15/2022 1:09	19.88	39.5
198517	9/15/2022 1:14	19.88	39.5
198517	9/15/2022 1:19	19.62	43.5
198517	9/15/2022 0:44	20.39	39.5
198517	9/15/2022 0:49	20.13	39.5
198517	9/15/2022 0:54	19.62	39.5
198517	9/15/2022 0:59	20.13	37.5
198517	9/15/2022 1:04	19.88	38.5
198517	9/15/2022 1:09	19.88	39.5
198517	9/15/2022 1:14	19.88	39.5
198517	9/15/2022 1:19	19.62	43.5
198517	9/15/2022 0:44	20.39	39.5
198517	9/15/2022 0:49	20.13	39.5
198517	9/15/2022 0:54	19.62	39.5
198517	9/15/2022 0:59	20.13	37.5
198517	9/15/2022 1:04	19.88	38.5
198517	9/15/2022 1:09	19.88	39.5
198517	9/15/2022 1:14	19.88	39.5
198517	9/15/2022 1:19	19.62	43.5
198517	9/15/2022 1:24	22.16	35.5
198517	9/15/2022 1:29	20.89	41.5
198517	9/15/2022 1:24	22.16	35.5
198517	9/15/2022 1:29	20.89	41.5
198517	9/15/2022 1:34	20.89	43.5
198517	9/15/2022 1:39	24.7	31.5
198517	9/15/2022 1:44	23.43	37.5
198517	9/15/2022 1:49	22.67	38.5
198517	9/15/2022 1:54	22.67	36.5
198517	9/15/2022 1:59	22.42	37.5
198517	9/15/2022 1:24	22.16	35.5
198517	9/15/2022 1:29	20.89	41.5
198517	9/15/2022 1:34	20.89	43.5
198517	9/15/2022 1:39	24.7	31.5
198517	9/15/2022 1:44	23.43	37.5
198517	9/15/2022 1:49	22.67	38.5
198517	9/15/2022 1:54	22.67	36.5
198517	9/15/2022 1:59	22.42	37.5
198517	9/15/2022 2:04	22.67	33.5
198517	9/15/2022 2:09	22.67	35.5
198517	9/15/2022 2:14	22.67	35.5
198517	9/15/2022 2:19	22.67	34.5
198517	9/15/2022 2:24	22.67	35.5
198517	9/15/2022 2:29	21.66	39.5
198517	9/15/2022 2:34	21.15	43.5
198517	9/15/2022 2:39	21.66	43.5
198517	9/15/2022 2:04	22.67	33.5
198517	9/15/2022 2:09	22.67	35.5
198517	9/15/2022 2:14	22.67	35.5
198517	9/15/2022 2:19	22.67	34.5
198517	9/15/2022 2:24	22.67	35.5
198517	9/15/2022 2:29	21.66	39.5
198517	9/15/2022 2:34	21.15	43.5
198517	9/15/2022 2:39	21.66	43.5
198517	9/15/2022 2:04	22.67	33.5
198517	9/15/2022 2:09	22.67	35.5
198517	9/15/2022 2:14	22.67	35.5
198517	9/15/2022 2:19	22.67	34.5
198517	9/15/2022 2:24	22.67	35.5
198517	9/15/2022 2:29	21.66	39.5
198517	9/15/2022 2:34	21.15	43.5
198517	9/15/2022 2:39	21.66	43.5
198517	9/15/2022 2:44	21.4	45.5
198517	9/15/2022 2:49	21.15	44.5
198517	9/15/2022 2:54	21.66	40.5
198517	9/15/2022 2:59	21.66	41.5
198517	9/15/2022 3:04	21.15	43.5
198517	9/15/2022 3:09	21.4	45.5
198517	9/15/2022 3:14	21.4	44.5
198517	9/15/2022 3:19	21.4	42.5
198517	9/15/2022 2:44	21.4	45.5
198517	9/15/2022 2:49	21.15	44.5
198517	9/15/2022 2:54	21.66	40.5
198517	9/15/2022 2:59	21.66	41.5
198517	9/15/2022 3:04	21.15	43.5
198517	9/15/2022 3:09	21.4	45.5
198517	9/15/2022 3:14	21.4	44.5
198517	9/15/2022 3:19	21.4	42.5
198517	9/15/2022 3:24	20.89	46.5
198517	9/15/2022 3:29	20.64	48.5
198517	9/15/2022 3:34	21.15	44.5
198517	9/15/2022 3:39	21.66	40.5
198517	9/15/2022 3:44	20.89	47.5
198517	9/15/2022 3:49	20.64	49.5
198517	9/15/2022 3:54	21.15	41.5
198517	9/15/2022 3:59	26.74	5.5
198517	9/15/2022 3:24	20.89	46.5
198517	9/15/2022 3:29	20.64	48.5
198517	9/15/2022 3:34	21.15	44.5
198517	9/15/2022 3:39	21.66	40.5
198517	9/15/2022 3:44	20.89	47.5
198517	9/15/2022 3:49	20.64	49.5
198517	9/15/2022 3:54	21.15	41.5
198517	9/15/2022 3:59	26.74	5.5
198517	9/15/2022 3:24	20.89	46.5
198517	9/15/2022 3:29	20.64	48.5
198517	9/15/2022 3:34	21.15	44.5
198517	9/15/2022 3:39	21.66	40.5
198517	9/15/2022 3:44	20.89	47.5
198517	9/15/2022 3:49	20.64	49.5
198517	9/15/2022 3:54	21.15	41.5
198517	9/15/2022 3:59	26.74	5.5
198517	9/15/2022 4:04	26.74	2.5
198517	9/15/2022 4:09	22.67	40.5
198517	9/15/2022 4:14	20.64	53.5
198517	9/15/2022 4:19	20.13	59.5
198517	9/15/2022 4:24	20.13	56.5
198517	9/15/2022 4:29	20.13	59.5
198517	9/15/2022 4:34	20.39	49.5
198517	9/15/2022 4:39	20.39	48.5
198517	9/15/2022 4:04	26.74	2.5
198517	9/15/2022 4:09	22.67	40.5
198517	9/15/2022 4:14	20.64	53.5
198517	9/15/2022 4:19	20.13	59.5
198517	9/15/2022 4:24	20.13	56.5
198517	9/15/2022 4:29	20.13	59.5
198517	9/15/2022 4:34	20.39	49.5
198517	9/15/2022 4:39	20.39	48.5
198517	9/15/2022 4:44	20.13	52.5
198517	9/15/2022 4:49	20.13	52.5
198517	9/15/2022 4:54	20.13	53.5
198517	9/15/2022 4:59	20.13	52.5
198517	9/15/2022 5:04	20.13	54.5
198517	9/15/2022 5:09	20.13	53.5
198517	9/15/2022 5:14	20.64	43.5
198517	9/15/2022 5:19	20.13	48.5
198517	9/15/2022 5:24	19.88	60.5
198517	9/15/2022 5:29	19.37	62.5
198517	9/15/2022 5:34	19.88	60.5
198517	9/15/2022 5:39	20.64	44.5
198517	9/15/2022 5:44	20.64	44.5
198517	9/15/2022 5:49	20.13	48.5
198517	9/15/2022 5:54	20.13	50.5
198517	9/15/2022 5:59	20.39	49.5
198517	9/15/2022 6:04	19.62	59.5
198517	9/15/2022 6:09	19.12	67.5
198517	9/15/2022 6:14	19.12	67.5
198517	9/15/2022 6:19	19.62	60.5
198517	9/15/2022 6:24	21.4	41.5
198517	9/15/2022 6:29	26.74	-1.5
198517	9/15/2022 6:34	26.99	0.5
198517	9/15/2022 6:39	26.99	21.5
198517	9/15/2022 6:44	20.64	50.5
198517	9/15/2022 6:49	19.37	57.5
198517	9/15/2022 6:54	19.37	57.5
198517	9/15/2022 6:59	19.12	63.5
198517	9/15/2022 7:04	18.86	60.5
198517	9/15/2022 7:09	18.86	63.5
198517	9/15/2022 7:14	18.61	60.5
198517	9/15/2022 7:19	18.61	63.5
198517	9/15/2022 7:24	18.86	61.5
198517	9/15/2022 7:29	18.61	64.5
198517	9/15/2022 7:34	18.86	62.5
198517	9/15/2022 7:39	19.12	56.5
198517	9/15/2022 7:44	19.12	61.5
198517	9/15/2022 7:49	19.12	59.5
198517	9/15/2022 7:54	18.86	62.5
198517	9/15/2022 7:59	19.62	55.5
198517	9/15/2022 8:04	21.15	45.5
198517	9/15/2022 8:09	19.62	55.5
198517	9/15/2022 8:14	19.37	57.5
198517	9/15/2022 8:19	19.62	54.5
198517	9/15/2022 8:24	19.88	53.5
198517	9/15/2022 8:29	19.88	49.5
198517	9/15/2022 8:34	19.62	53.5
198517	9/15/2022 8:39	19.62	54.5
198517	9/15/2022 8:44	21.66	43.5
198517	9/15/2022 8:49	20.64	49.5
198517	9/15/2022 8:54	21.15	46.5
198517	9/15/2022 8:59	26.23	16.5
198517	9/15/2022 9:04	26.74	-0.5
198517	9/15/2022 9:09	26.74	0.5
198517	9/15/2022 9:14	26.74	1.5
198517	9/15/2022 9:19	26.74	1.5
198517	9/15/2022 9:24	26.74	1.5
198517	9/15/2022 9:29	26.74	1.5
198517	9/15/2022 9:34	26.74	0.5
198517	9/15/2022 9:39	26.74	1.5
198517	9/15/2022 9:44	26.74	1.5
198517	9/15/2022 9:49	26.74	1.5
198517	9/15/2022 9:54	26.99	1.5
198517	9/15/2022 9:59	26.99	9.5
198517	9/15/2022 10:04	22.93	43.5
198517	9/15/2022 10:09	18.86	75.5
198517	9/15/2022 10:14	16.58	109.5
198517	9/15/2022 10:19	16.32	110.5
198517	9/15/2022 10:24	15.31	117.5
198517	9/15/2022 10:29	14.29	133.5
198517	9/15/2022 10:34	13.78	147.5
198517	9/15/2022 10:39	14.04	132.5
198517	9/15/2022 10:04	22.93	43.5
198517	9/15/2022 10:09	18.86	75.5
198517	9/15/2022 10:14	16.58	109.5
198517	9/15/2022 10:19	16.32	110.5
198517	9/15/2022 10:24	15.31	117.5
198517	9/15/2022 10:29	14.29	133.5
198517	9/15/2022 10:34	13.78	147.5
198517	9/15/2022 10:39	14.04	132.5
198517	9/15/2022 10:44	16.32	98.5
198517	9/15/2022 10:49	22.16	30.5
198517	9/15/2022 10:54	26.48	-2.5
198517	9/15/2022 10:59	26.74	-0.5
198517	9/15/2022 11:04	26.74	0.5
198517	9/15/2022 11:09	26.74	1.5
198517	9/15/2022 11:14	26.74	1.5
198517	9/15/2022 11:19	26.74	0.5
198517	9/15/2022 10:44	16.32	98.5
198517	9/15/2022 10:49	22.16	30.5
198517	9/15/2022 10:54	26.48	-2.5
198517	9/15/2022 10:59	26.74	-0.5
198517	9/15/2022 11:04	26.74	0.5
198517	9/15/2022 11:09	26.74	1.5
198517	9/15/2022 11:14	26.74	1.5
198517	9/15/2022 11:19	26.74	0.5
198517	9/15/2022 11:24	26.99	1.5
198517	9/15/2022 11:29	26.99	1.5
198517	9/15/2022 11:34	26.99	0.5
198517	9/15/2022 11:39	26.99	0.5
198517	9/15/2022 11:44	26.99	2.5
198517	9/15/2022 11:49	26.99	1.5
198517	9/15/2022 11:54	26.99	1.5
198517	9/15/2022 11:59	26.99	18.5
198517	9/15/2022 11:24	26.99	1.5
198517	9/15/2022 11:29	26.99	1.5
198517	9/15/2022 11:34	26.99	0.5
198517	9/15/2022 11:39	26.99	0.5
198517	9/15/2022 11:44	26.99	2.5
198517	9/15/2022 11:49	26.99	1.5
198517	9/15/2022 11:54	26.99	1.5
198517	9/15/2022 11:59	26.99	18.5
198517	9/15/2022 12:04	19.88	62.5
198517	9/15/2022 12:09	16.07	110.5
198517	9/15/2022 12:14	13.53	151.5
198517	9/15/2022 12:19	12.77	171.5
198517	9/15/2022 12:24	12.26	179.5
198517	9/15/2022 12:29	12.26	175.5
198517	9/15/2022 12:34	13.02	150.5
198517	9/15/2022 12:39	13.53	137.5
198517	9/15/2022 12:04	19.88	62.5
198517	9/15/2022 12:09	16.07	110.5
198517	9/15/2022 12:14	13.53	151.5
198517	9/15/2022 12:19	12.77	171.5
198517	9/15/2022 12:24	12.26	179.5
198517	9/15/2022 12:29	12.26	175.5
198517	9/15/2022 12:34	13.02	150.5
198517	9/15/2022 12:39	13.53	137.5
198517	9/15/2022 12:44	13.02	156.5
198517	9/15/2022 12:49	13.02	149.5
198517	9/15/2022 12:54	12.77	158.5
198517	9/15/2022 12:59	12.51	166.5
198517	9/15/2022 13:04	12.51	171.5
198517	9/15/2022 13:09	12.51	170.5
198517	9/15/2022 13:14	13.02	156.5
198517	9/15/2022 13:19	13.78	127.5
198517	9/15/2022 13:24	17.59	71.5
198517	9/15/2022 13:29	26.23	-2.5
198517	9/15/2022 13:34	26.48	-1.5
198517	9/15/2022 13:39	26.74	-0.5
198517	9/15/2022 13:44	26.74	0.5
198517	9/15/2022 13:49	26.74	1.5
198517	9/15/2022 13:54	26.74	1.5
198517	9/15/2022 13:59	26.99	0.5
198517	9/15/2022 13:24	17.59	71.5
198517	9/15/2022 13:29	26.23	-2.5
198517	9/15/2022 13:34	26.48	-1.5
198517	9/15/2022 13:39	26.74	-0.5
198517	9/15/2022 13:44	26.74	0.5
198517	9/15/2022 13:49	26.74	1.5
198517	9/15/2022 13:54	26.74	1.5
198517	9/15/2022 13:59	26.99	0.5
198517	9/15/2022 14:04	26.99	1.5
198517	9/15/2022 14:09	26.99	2.5
198517	9/15/2022 14:14	26.99	1.5
198517	9/15/2022 14:19	26.99	1.5
198517	9/15/2022 14:24	26.99	1.5
198517	9/15/2022 14:29	26.99	2.5
198517	9/15/2022 14:34	26.99	12.5
198517	9/15/2022 14:39	21.66	50.5
198517	9/15/2022 14:04	26.99	1.5
198517	9/15/2022 14:09	26.99	2.5
198517	9/15/2022 14:14	26.99	1.5
198517	9/15/2022 14:19	26.99	1.5
198517	9/15/2022 14:24	26.99	1.5
198517	9/15/2022 14:29	26.99	2.5
198517	9/15/2022 14:34	26.99	12.5
198517	9/15/2022 14:39	21.66	50.5
198517	9/15/2022 14:44	15.81	120.5
198517	9/15/2022 14:49	13.27	167.5
198517	9/15/2022 14:54	12.77	175.5
198517	9/15/2022 14:59	12.51	172.5
198517	9/15/2022 15:04	12.77	166.5
198517	9/15/2022 15:09	13.02	154.5
198517	9/15/2022 15:14	14.29	127.5
198517	9/15/2022 15:19	13.02	155.5
198517	9/15/2022 14:44	15.81	120.5
198517	9/15/2022 14:49	13.27	167.5
198517	9/15/2022 14:54	12.77	175.5
198517	9/15/2022 14:59	12.51	172.5
198517	9/15/2022 15:04	12.77	166.5
198517	9/15/2022 15:09	13.02	154.5
198517	9/15/2022 15:14	14.29	127.5
198517	9/15/2022 15:19	13.02	155.5
198517	9/15/2022 14:44	15.81	120.5
198517	9/15/2022 14:49	13.27	167.5
198517	9/15/2022 14:54	12.77	175.5
198517	9/15/2022 14:59	12.51	172.5
198517	9/15/2022 15:04	12.77	166.5
198517	9/15/2022 15:09	13.02	154.5
198517	9/15/2022 15:14	14.29	127.5
198517	9/15/2022 15:19	13.02	155.5
198517	9/15/2022 14:44	15.81	120.5
198517	9/15/2022 14:49	13.27	167.5
198517	9/15/2022 14:54	12.77	175.5
198517	9/15/2022 14:59	12.51	172.5
198517	9/15/2022 15:04	12.77	166.5
198517	9/15/2022 15:09	13.02	154.5
198517	9/15/2022 15:14	14.29	127.5
198517	9/15/2022 15:19	13.02	155.5
198517	9/15/2022 15:24	13.27	145.5
198517	9/15/2022 15:29	18.86	65.5
198517	9/15/2022 15:34	14.8	122.5
198517	9/15/2022 15:39	13.27	152.5
198517	9/15/2022 15:44	12.51	168.5
198517	9/15/2022 15:49	12.51	176.5
198517	9/15/2022 15:54	12.51	175.5
198517	9/15/2022 15:59	12.51	180.5
198517	9/15/2022 15:24	13.27	145.5
198517	9/15/2022 15:29	18.86	65.5
198517	9/15/2022 15:34	14.8	122.5
198517	9/15/2022 15:39	13.27	152.5
198517	9/15/2022 15:44	12.51	168.5
198517	9/15/2022 15:49	12.51	176.5
198517	9/15/2022 15:54	12.51	175.5
198517	9/15/2022 15:59	12.51	180.5
198517	9/15/2022 15:24	13.27	145.5
198517	9/15/2022 15:29	18.86	65.5
198517	9/15/2022 15:34	14.8	122.5
198517	9/15/2022 15:39	13.27	152.5
198517	9/15/2022 15:44	12.51	168.5
198517	9/15/2022 15:49	12.51	176.5
198517	9/15/2022 15:54	12.51	175.5
198517	9/15/2022 15:59	12.51	180.5
198517	9/15/2022 15:24	13.27	145.5
198517	9/15/2022 15:29	18.86	65.5
198517	9/15/2022 15:34	14.8	122.5
198517	9/15/2022 15:39	13.27	152.5
198517	9/15/2022 15:44	12.51	168.5
198517	9/15/2022 15:49	12.51	176.5
198517	9/15/2022 15:54	12.51	175.5
198517	9/15/2022 15:59	12.51	180.5
198517	9/15/2022 16:04	12.77	169.5
198517	9/15/2022 16:09	19.37	60.5
198517	9/15/2022 16:14	20.89	44.5
198517	9/15/2022 16:19	22.16	37.5
198517	9/15/2022 16:24	20.64	48.5
198517	9/15/2022 16:29	19.88	64.5
198517	9/15/2022 16:34	21.15	45.5
198517	9/15/2022 16:39	20.13	56.5
198517	9/15/2022 16:04	12.77	169.5
198517	9/15/2022 16:09	19.37	60.5
198517	9/15/2022 16:14	20.89	44.5
198517	9/15/2022 16:19	22.16	37.5
198517	9/15/2022 16:24	20.64	48.5
198517	9/15/2022 16:29	19.88	64.5
198517	9/15/2022 16:34	21.15	45.5
198517	9/15/2022 16:39	20.13	56.5
198517	9/15/2022 16:04	12.77	169.5
198517	9/15/2022 16:09	19.37	60.5
198517	9/15/2022 16:14	20.89	44.5
198517	9/15/2022 16:19	22.16	37.5
198517	9/15/2022 16:24	20.64	48.5
198517	9/15/2022 16:29	19.88	64.5
198517	9/15/2022 16:34	21.15	45.5
198517	9/15/2022 16:39	20.13	56.5
198517	9/15/2022 16:44	20.39	50.5
198517	9/15/2022 16:49	20.64	49.5
198517	9/15/2022 16:54	20.64	50.5
198517	9/15/2022 16:59	19.88	58.5
198517	9/15/2022 17:04	20.64	48.5
198517	9/15/2022 17:09	26.74	2.5
198517	9/15/2022 17:14	26.99	0.5
198517	9/15/2022 17:19	26.99	12.5
198517	9/15/2022 16:44	20.39	50.5
198517	9/15/2022 16:49	20.64	49.5
198517	9/15/2022 16:54	20.64	50.5
198517	9/15/2022 16:59	19.88	58.5
198517	9/15/2022 17:04	20.64	48.5
198517	9/15/2022 17:09	26.74	2.5
198517	9/15/2022 17:14	26.99	0.5
198517	9/15/2022 17:19	26.99	12.5
198517	9/15/2022 16:44	20.39	50.5
198517	9/15/2022 16:49	20.64	49.5
198517	9/15/2022 16:54	20.64	50.5
198517	9/15/2022 16:59	19.88	58.5
198517	9/15/2022 17:04	20.64	48.5
198517	9/15/2022 17:09	26.74	2.5
198517	9/15/2022 17:14	26.99	0.5
198517	9/15/2022 17:19	26.99	12.5
198517	9/15/2022 17:24	22.16	48.5
198517	9/15/2022 17:29	18.35	80.5
198517	9/15/2022 17:34	15.56	112.5
198517	9/15/2022 17:39	14.04	137.5
198517	9/15/2022 17:44	13.53	137.5
198517	9/15/2022 17:49	13.53	137.5
198517	9/15/2022 17:54	13.53	137.5
198517	9/15/2022 17:59	13.78	130.5
198517	9/15/2022 17:24	22.16	48.5
198517	9/15/2022 17:29	18.35	80.5
198517	9/15/2022 17:34	15.56	112.5
198517	9/15/2022 17:39	14.04	137.5
198517	9/15/2022 17:44	13.53	137.5
198517	9/15/2022 17:49	13.53	137.5
198517	9/15/2022 17:54	13.53	137.5
198517	9/15/2022 17:59	13.78	130.5
198517	9/15/2022 17:24	22.16	48.5
198517	9/15/2022 17:29	18.35	80.5
198517	9/15/2022 17:34	15.56	112.5
198517	9/15/2022 17:39	14.04	137.5
198517	9/15/2022 17:44	13.53	137.5
198517	9/15/2022 17:49	13.53	137.5
198517	9/15/2022 17:54	13.53	137.5
198517	9/15/2022 17:59	13.78	130.5
198517	9/15/2022 18:04	13.78	115.5
198517	9/15/2022 18:09	16.83	78.5
198517	9/15/2022 18:14	19.37	54.5
198517	9/15/2022 18:19	21.4	42.5
198517	9/15/2022 18:24	21.91	41.5
198517	9/15/2022 18:29	22.16	40.5
198517	9/15/2022 18:34	21.91	41.5
198517	9/15/2022 18:39	21.91	41.5
198517	9/15/2022 18:04	13.78	115.5
198517	9/15/2022 18:09	16.83	78.5
198517	9/15/2022 18:14	19.37	54.5
198517	9/15/2022 18:19	21.4	42.5
198517	9/15/2022 18:24	21.91	41.5
198517	9/15/2022 18:29	22.16	40.5
198517	9/15/2022 18:34	21.91	41.5
198517	9/15/2022 18:39	21.91	41.5
198517	9/15/2022 18:04	13.78	115.5
198517	9/15/2022 18:09	16.83	78.5
198517	9/15/2022 18:14	19.37	54.5
198517	9/15/2022 18:19	21.4	42.5
198517	9/15/2022 18:24	21.91	41.5
198517	9/15/2022 18:29	22.16	40.5
198517	9/15/2022 18:34	21.91	41.5
198517	9/15/2022 18:39	21.91	41.5
198517	9/15/2022 18:44	21.91	42.5
198517	9/15/2022 18:49	21.91	41.5
198517	9/15/2022 18:54	22.16	44.5
198517	9/15/2022 18:59	22.16	43.5
198517	9/15/2022 19:04	26.48	20.5
198517	9/15/2022 19:09	26.99	0.5
198517	9/15/2022 19:14	26.99	0.5
198517	9/15/2022 19:19	26.99	0.5
198517	9/15/2022 18:44	21.91	42.5
198517	9/15/2022 18:49	21.91	41.5
198517	9/15/2022 18:54	22.16	44.5
198517	9/15/2022 18:59	22.16	43.5
198517	9/15/2022 19:04	26.48	20.5
198517	9/15/2022 19:09	26.99	0.5
198517	9/15/2022 19:14	26.99	0.5
198517	9/15/2022 19:19	26.99	0.5
198517	9/15/2022 19:24	26.99	1.5
198517	9/15/2022 19:29	24.96	36.5
198517	9/15/2022 19:34	18.61	76.5
198517	9/15/2022 19:39	15.05	104.5
198517	9/15/2022 19:44	14.54	106.5
198517	9/15/2022 19:49	14.04	104.5
198517	9/15/2022 19:54	14.29	93.5
198517	9/15/2022 19:59	17.85	69.5
198517	9/15/2022 19:24	26.99	1.5
198517	9/15/2022 19:29	24.96	36.5
198517	9/15/2022 19:34	18.61	76.5
198517	9/15/2022 19:39	15.05	104.5
198517	9/15/2022 19:44	14.54	106.5
198517	9/15/2022 19:49	14.04	104.5
198517	9/15/2022 19:54	14.29	93.5
198517	9/15/2022 19:59	17.85	69.5
198517	9/15/2022 19:24	26.99	1.5
198517	9/15/2022 19:29	24.96	36.5
198517	9/15/2022 19:34	18.61	76.5
198517	9/15/2022 19:39	15.05	104.5
198517	9/15/2022 19:44	14.54	106.5
198517	9/15/2022 19:49	14.04	104.5
198517	9/15/2022 19:54	14.29	93.5
198517	9/15/2022 19:59	17.85	69.5
198517	9/15/2022 20:04	23.69	31.5
198517	9/15/2022 20:09	23.69	34.5
198517	9/15/2022 20:14	26.48	20.5
198517	9/15/2022 20:19	14.29	88.5
198517	9/15/2022 20:24	13.78	82.5
198517	9/15/2022 20:29	13.78	80.5
198517	9/15/2022 20:34	14.04	76.5
198517	9/15/2022 20:39	22.93	33.5
198517	9/15/2022 20:04	23.69	31.5
198517	9/15/2022 20:09	23.69	34.5
198517	9/15/2022 20:14	26.48	20.5
198517	9/15/2022 20:19	14.29	88.5
198517	9/15/2022 20:24	13.78	82.5
198517	9/15/2022 20:29	13.78	80.5
198517	9/15/2022 20:34	14.04	76.5
198517	9/15/2022 20:39	22.93	33.5
198517	9/15/2022 20:44	26.23	-3.5
198517	9/15/2022 20:49	26.23	-1.5
198517	9/15/2022 20:54	25.72	0.5
198517	9/15/2022 20:59	25.72	0.5
198517	9/15/2022 21:04	25.72	0.5
198517	9/15/2022 21:09	25.72	1.5
198517	9/15/2022 21:14	15.31	95.5
198517	9/15/2022 21:19	15.05	91.5
198517	9/15/2022 20:44	26.23	-3.5
198517	9/15/2022 20:49	26.23	-1.5
198517	9/15/2022 20:54	25.72	0.5
198517	9/15/2022 20:59	25.72	0.5
198517	9/15/2022 21:04	25.72	0.5
198517	9/15/2022 21:09	25.72	1.5
198517	9/15/2022 21:14	15.31	95.5
198517	9/15/2022 21:19	15.05	91.5
198517	9/15/2022 20:44	26.23	-3.5
198517	9/15/2022 20:49	26.23	-1.5
198517	9/15/2022 20:54	25.72	0.5
198517	9/15/2022 20:59	25.72	0.5
198517	9/15/2022 21:04	25.72	0.5
198517	9/15/2022 21:09	25.72	1.5
198517	9/15/2022 21:14	15.31	95.5
198517	9/15/2022 21:19	15.05	91.5
198517	9/15/2022 21:24	14.54	103.5
198517	9/15/2022 21:29	15.56	75.5
198517	9/15/2022 21:34	15.81	56.5
198517	9/15/2022 21:39	18.35	49.5
198517	9/15/2022 21:44	18.35	47.5
198517	9/15/2022 21:49	18.35	46.5
198517	9/15/2022 21:54	18.35	47.5
198517	9/15/2022 21:59	18.1	48.5
198517	9/15/2022 21:24	14.54	103.5
198517	9/15/2022 21:29	15.56	75.5
198517	9/15/2022 21:34	15.81	56.5
198517	9/15/2022 21:39	18.35	49.5
198517	9/15/2022 21:44	18.35	47.5
198517	9/15/2022 21:49	18.35	46.5
198517	9/15/2022 21:54	18.35	47.5
198517	9/15/2022 21:59	18.1	48.5
198517	9/15/2022 22:04	19.62	44.5
198517	9/15/2022 22:09	19.62	45.5
198517	9/15/2022 22:14	19.62	43.5
198517	9/15/2022 22:19	19.62	44.5
198517	9/15/2022 22:24	19.37	43.5
198517	9/15/2022 22:29	19.12	43.5
198517	9/15/2022 22:34	19.62	43.5
198517	9/15/2022 22:39	19.62	41.5
198517	9/15/2022 22:04	19.62	44.5
198517	9/15/2022 22:09	19.62	45.5
198517	9/15/2022 22:14	19.62	43.5
198517	9/15/2022 22:19	19.62	44.5
198517	9/15/2022 22:24	19.37	43.5
198517	9/15/2022 22:29	19.12	43.5
198517	9/15/2022 22:34	19.62	43.5
198517	9/15/2022 22:39	19.62	41.5
198517	9/15/2022 22:44	19.37	42.5
198517	9/15/2022 22:49	19.37	42.5
198517	9/16/2022 0:04	20.39	33.5
198517	9/16/2022 0:09	20.39	32.5
198517	9/16/2022 0:14	24.96	13.5
198517	9/16/2022 0:19	24.96	9.5
198517	9/16/2022 0:24	25.21	16.5
198517	9/16/2022 0:29	20.39	36.5
198517	9/16/2022 0:34	19.62	38.5
198517	9/16/2022 0:39	19.62	35.5
198517	9/16/2022 0:44	19.62	35.5
198517	9/16/2022 0:49	22.93	28.5
198517	9/16/2022 0:54	24.96	13.5
198517	9/16/2022 0:59	24.96	8.5
198517	9/16/2022 1:04	25.21	13.5
198517	9/16/2022 1:09	25.21	19.5
198517	9/16/2022 1:14	20.89	36.5
198517	9/16/2022 1:19	20.39	33.5
198517	9/16/2022 1:24	20.64	33.5
198517	9/16/2022 1:29	20.89	31.5
198517	9/16/2022 1:34	21.15	32.5
198517	9/16/2022 1:39	20.89	34.5
198517	9/16/2022 1:44	21.15	33.5
198517	9/16/2022 1:49	21.66	31.5
198517	9/16/2022 1:54	21.91	32.5
198517	9/16/2022 1:59	20.89	37.5
198517	9/16/2022 2:04	20.89	36.5
198517	9/16/2022 2:09	20.64	35.5
198517	9/16/2022 2:14	21.15	34.5
198517	9/16/2022 2:19	20.89	35.5
198517	9/16/2022 2:24	20.89	35.5
198517	9/16/2022 2:29	21.15	34.5
198517	9/16/2022 2:34	24.96	18.5
198517	9/16/2022 2:39	25.21	15.5
198517	9/16/2022 2:44	25.21	28.5
198517	9/16/2022 2:49	20.64	39.5
198517	9/16/2022 2:54	20.39	39.5
198517	9/16/2022 2:59	20.64	38.5
198517	9/16/2022 3:04	20.13	39.5
198517	9/16/2022 3:09	20.89	38.5
198517	9/16/2022 3:14	22.42	32.5
198517	9/16/2022 3:19	25.21	16.5
198517	9/16/2022 2:44	25.21	28.5
198517	9/16/2022 2:49	20.64	39.5
198517	9/16/2022 2:54	20.39	39.5
198517	9/16/2022 2:59	20.64	38.5
198517	9/16/2022 3:04	20.13	39.5
198517	9/16/2022 3:09	20.89	38.5
198517	9/16/2022 3:14	22.42	32.5
198517	9/16/2022 3:19	25.21	16.5
198517	9/16/2022 3:24	25.21	13.5
198517	9/16/2022 3:29	25.21	18.5
198517	9/16/2022 3:34	25.21	27.5
198517	9/16/2022 3:39	21.15	40.5
198517	9/16/2022 3:44	21.66	37.5
198517	9/16/2022 3:49	20.89	37.5
198517	9/16/2022 3:54	21.15	36.5
198517	9/16/2022 3:59	21.4	37.5
198517	9/16/2022 3:24	25.21	13.5
198517	9/16/2022 3:29	25.21	18.5
198517	9/16/2022 3:34	25.21	27.5
198517	9/16/2022 3:39	21.15	40.5
198517	9/16/2022 3:44	21.66	37.5
198517	9/16/2022 3:49	20.89	37.5
198517	9/16/2022 3:54	21.15	36.5
198517	9/16/2022 3:59	21.4	37.5
198517	9/16/2022 3:24	25.21	13.5
198517	9/16/2022 3:29	25.21	18.5
198517	9/16/2022 3:34	25.21	27.5
198517	9/16/2022 3:39	21.15	40.5
198517	9/16/2022 3:44	21.66	37.5
198517	9/16/2022 3:49	20.89	37.5
198517	9/16/2022 3:54	21.15	36.5
198517	9/16/2022 3:59	21.4	37.5
198517	9/16/2022 4:04	21.91	35.5
198517	9/16/2022 4:09	21.66	36.5
198517	9/16/2022 4:14	23.18	30.5
198517	9/16/2022 4:19	25.21	19.5
198517	9/16/2022 4:24	25.21	15.5
198517	9/16/2022 4:29	25.21	18.5
198517	9/16/2022 4:34	25.47	27.5
198517	9/16/2022 4:39	20.89	37.5
198517	9/16/2022 4:04	21.91	35.5
198517	9/16/2022 4:09	21.66	36.5
198517	9/16/2022 4:14	23.18	30.5
198517	9/16/2022 4:19	25.21	19.5
198517	9/16/2022 4:24	25.21	15.5
198517	9/16/2022 4:29	25.21	18.5
198517	9/16/2022 4:34	25.47	27.5
198517	9/16/2022 4:39	20.89	37.5
198517	9/16/2022 4:44	19.62	39.5
198517	9/16/2022 4:49	19.37	39.5
198517	9/16/2022 4:44	19.62	39.5
198517	9/16/2022 4:49	19.37	39.5
198517	9/16/2022 4:54	24.96	17.5
198517	9/16/2022 4:59	25.21	6.5
198517	9/16/2022 5:04	25.21	0.5
198517	9/16/2022 5:09	25.21	1.5
198517	9/16/2022 5:14	25.21	1.5
198517	9/16/2022 5:19	25.21	1.5
198517	9/16/2022 4:44	19.62	39.5
198517	9/16/2022 4:49	19.37	39.5
198517	9/16/2022 4:54	24.96	17.5
198517	9/16/2022 4:59	25.21	6.5
198517	9/16/2022 5:04	25.21	0.5
198517	9/16/2022 5:09	25.21	1.5
198517	9/16/2022 5:14	25.21	1.5
198517	9/16/2022 5:19	25.21	1.5
198517	9/16/2022 5:24	25.21	10.5
198517	9/16/2022 5:29	25.21	25.5
198517	9/16/2022 5:34	19.37	45.5
198517	9/16/2022 5:39	19.12	41.5
198517	9/16/2022 5:44	19.12	40.5
198517	9/16/2022 5:49	19.12	40.5
198517	9/16/2022 5:54	19.12	39.5
198517	9/16/2022 5:59	24.96	11.5
198517	9/16/2022 5:24	25.21	10.5
198517	9/16/2022 5:29	25.21	25.5
198517	9/16/2022 5:34	19.37	45.5
198517	9/16/2022 5:39	19.12	41.5
198517	9/16/2022 5:44	19.12	40.5
198517	9/16/2022 5:49	19.12	40.5
198517	9/16/2022 5:54	19.12	39.5
198517	9/16/2022 5:59	24.96	11.5
198517	9/16/2022 6:04	25.21	2.5
198517	9/16/2022 6:09	25.21	-0.5
198517	9/16/2022 6:14	25.21	0.5
198517	9/16/2022 6:19	25.21	0.5
198517	9/16/2022 6:24	25.21	7.5
198517	9/16/2022 6:29	25.21	14.5
198517	9/16/2022 6:34	25.21	19.5
198517	9/16/2022 6:39	25.21	15.5
198517	9/16/2022 6:04	25.21	2.5
198517	9/16/2022 6:09	25.21	-0.5
198517	9/16/2022 6:14	25.21	0.5
198517	9/16/2022 6:19	25.21	0.5
198517	9/16/2022 6:24	25.21	7.5
198517	9/16/2022 6:29	25.21	14.5
198517	9/16/2022 6:34	25.21	19.5
198517	9/16/2022 6:39	25.21	15.5
198517	9/16/2022 6:04	25.21	2.5
198517	9/16/2022 6:09	25.21	-0.5
198517	9/16/2022 6:14	25.21	0.5
198517	9/16/2022 6:19	25.21	0.5
198517	9/16/2022 6:24	25.21	7.5
198517	9/16/2022 6:29	25.21	14.5
198517	9/16/2022 6:34	25.21	19.5
198517	9/16/2022 6:39	25.21	15.5
198517	9/16/2022 6:44	25.21	8.5
198517	9/16/2022 6:49	25.21	2.5
198517	9/16/2022 6:54	25.21	1.5
198517	9/16/2022 6:59	24.96	1.5
198517	9/16/2022 7:04	24.96	4.5
198517	9/16/2022 7:09	24.96	17.5
198517	9/16/2022 7:14	24.96	26.5
198517	9/16/2022 7:19	19.88	47.5
198517	9/16/2022 6:44	25.21	8.5
198517	9/16/2022 6:49	25.21	2.5
198517	9/16/2022 6:54	25.21	1.5
198517	9/16/2022 6:59	24.96	1.5
198517	9/16/2022 7:04	24.96	4.5
198517	9/16/2022 7:09	24.96	17.5
198517	9/16/2022 7:14	24.96	26.5
198517	9/16/2022 7:19	19.88	47.5
198517	9/16/2022 6:44	25.21	8.5
198517	9/16/2022 6:49	25.21	2.5
198517	9/16/2022 6:54	25.21	1.5
198517	9/16/2022 6:59	24.96	1.5
198517	9/16/2022 7:04	24.96	4.5
198517	9/16/2022 7:09	24.96	17.5
198517	9/16/2022 7:14	24.96	26.5
198517	9/16/2022 7:19	19.88	47.5
198517	9/16/2022 7:24	20.39	45.5
198517	9/16/2022 7:29	20.39	44.5
198517	9/16/2022 7:34	24.7	15.5
198517	9/16/2022 7:39	24.45	1.5
198517	9/16/2022 7:44	24.7	1.5
198517	9/16/2022 7:49	24.7	0.5
198517	9/16/2022 7:54	24.7	0.5
198517	9/16/2022 7:59	24.7	0.5
198517	9/16/2022 7:24	20.39	45.5
198517	9/16/2022 7:29	20.39	44.5
198517	9/16/2022 7:34	24.7	15.5
198517	9/16/2022 7:39	24.45	1.5
198517	9/16/2022 7:44	24.7	1.5
198517	9/16/2022 7:49	24.7	0.5
198517	9/16/2022 7:54	24.7	0.5
198517	9/16/2022 7:59	24.7	0.5
198517	9/16/2022 8:04	24.7	1.5
198517	9/16/2022 8:09	24.7	1.5
198517	9/16/2022 8:14	24.7	1.5
198517	9/16/2022 8:19	24.7	1.5
198517	9/16/2022 8:24	24.7	1.5
198517	9/16/2022 8:29	24.7	1.5
198517	9/16/2022 8:34	24.7	1.5
198517	9/16/2022 8:39	24.7	1.5
198517	9/16/2022 8:04	24.7	1.5
198517	9/16/2022 8:09	24.7	1.5
198517	9/16/2022 8:14	24.7	1.5
[truncated: 317,225 more rows]
